# Supplementary material for: Topology and weights in a protein domain interaction network – a novel way to predict protein interactions
Source: BMC Genomics. 2006 May 23;7:122. doi: 10.1186/1471-2164-7-122 (PMC1523346; doi:10.1186/1471-2164-7-122)
Supplement: Additional File 1 — Predicted protein interactions in P. falciparum. This file contains the full set of predicted protein interactions in P. falciparum. Each column is tab-delineated, presenting the interacting proteins (column 1&2), the underlying domain interactions (columns 3 & 4), their expectation score (column 5), the interactions confidence score (column 6) and the proteins functional annotation (columns 7 & 8) [file 1471-2164-7-122-S1.TXT]

PFL1895w	PFI0890c	PF00276	PF00297	5.3	0.808957726955	ribosomal protein L23, putative	large ribosomal subunit protein L3, prokaryotic (50S)-like, putative
PFL1895w	PFL2180w	PF00276	PF00297	5.3	0.955636388877	ribosomal protein L23, putative	50S ribosomal protein L3, putative
PFL1895w	PF10_0272	PF00276	PF00297	5.3	0.0054432159741	ribosomal protein L23, putative	ribosomal protein L3, putative
PFL1895w	PFC0690c	PF00276	PF00096	7.6	0.0119822024484	ribosomal protein L23, putative	hypothetical protein
PFE0160c	PFE0160c	PF00076	PF00076	14.5	0.999395416906	Ser/Arg-rich splicing factor, putative	Ser/Arg-rich splicing factor, putative
PFE0160c	PF08_0049	PF00076	PF01423	14.5	0.164141984682	Ser/Arg-rich splicing factor, putative	ribonucleoprotein, putative
PFE0160c	PF14_0656	PF00076	PF00076	14.5	0.758046907123	Ser/Arg-rich splicing factor, putative	U2 snRNP auxiliary factor, putative
PFE0160c	PFE0865c	PF00076	PF00076	14.5	0.929317760463	Ser/Arg-rich splicing factor, putative	splicing factor, putative
PFE0160c	PF13_0142	PF00076	PF01423	14.5	0.709036014271	Ser/Arg-rich splicing factor, putative	u6 snRNA-associated sm-like protein, putative
PFE0160c	PFE1020w	PF00076	PF01423	14.5	0.435970380699	Ser/Arg-rich splicing factor, putative	u6 snRNA-associated sm-like protein Lsm2, putative
PFE0160c	MAL13P1.120	PF00076	PF00076	14.5	0.680225678748	Ser/Arg-rich splicing factor, putative	splicing factor, putative
PFE0160c	PF11_0200	PF00076	PF00076	14.5	0.997245724545	Ser/Arg-rich splicing factor, putative	U2 snRNP auxiliary factor, small subunit, putative
PFE0160c	MAL13P1.253	PF00076	PF01423	14.5	0.0865552006819	Ser/Arg-rich splicing factor, putative	small nuclear ribonucleoprotein, putative
PFE0160c	PF14_0146	PF00076	PF01423	14.5	0.835253508324	Ser/Arg-rich splicing factor, putative	ribonucleoprotein, putative
PFE0160c	PFL2300w	PF00076	PF01974	3.0	0.987681175646	Ser/Arg-rich splicing factor, putative	hypothetical protein
PFE0160c	PFB0865w	PF00076	PF01423	14.5	0.97384519382	Ser/Arg-rich splicing factor, putative	small nuclear ribonucleoprotein, putative
PFE0160c	PF14_0026	PF00076	PF06220	6.2	0.989255131725	Ser/Arg-rich splicing factor, putative	hypothetical protein
PFE0160c	PF11_0524	PF00076	PF01423	14.5	0.966410028612	Ser/Arg-rich splicing factor, putative	U6 snRNA associated Sm-like protein Ls; U6 snRNA associated Sm-like protein LsM4, putative
PFE0160c	MAL8P1.9	PF00076	PF01423	14.5	0.145668796616	Ser/Arg-rich splicing factor, putative	u6 snRNA-associated sm-like protein, putative
PFE0160c	PF14_0194	PF00076	PF00076	14.5	0.428755110736	Ser/Arg-rich splicing factor, putative	spliceosome-associated protein, putative
PFE0160c	PF14_0514	PF00076	PF01974	3.0	0.985187658327	Ser/Arg-rich splicing factor, putative	tRNA intron endonuclease, putative
PFE0160c	MAL13P1.338	PF00076	PF00076	14.5	0.741947577906	Ser/Arg-rich splicing factor, putative	u1 small nuclear ribonucleoprotein, putative
PFE0160c	MAL8P1.48	PF00076	PF01423	14.5	0.51429089152	Ser/Arg-rich splicing factor, putative	small nuclear ribonucleoprotein, putative
PFE0160c	PF14_0057	PF00076	PF00076	14.5	0.75152672465	Ser/Arg-rich splicing factor, putative	RNA binding protein, putative
PFE0160c	PF10_0079	PF00076	PF02178	5.8	0.978938245361	Ser/Arg-rich splicing factor, putative	hypothetical protein
PFE0160c	PF11_0266	PF00076	PF01423	14.5	0.975836622386	Ser/Arg-rich splicing factor, putative	small nuclear ribonucleoprotein D1, putative
PFE0160c	PF11_0280	PF00076	PF01423	14.5	0.0553654235783	Ser/Arg-rich splicing factor, putative	small nuclear ribonucleoprotein F, putative
PFE0160c	PF08_0084	PF00076	PF06220	6.2	0.997254037923	Ser/Arg-rich splicing factor, putative	hypothetical protein
PFE0160c	PFL0460w	PF00076	PF01423	14.5	0.695987519819	Ser/Arg-rich splicing factor, putative	u6 snRNA-associated Sm-like protein, putative
PFE0160c	PF14_0411	PF00076	PF01423	14.5	0.980009842562	Ser/Arg-rich splicing factor, putative	small nuclear ribonuclear protein, putative
PFE0160c	MAL13P1.35	PF00076	PF00076	14.5	0.954247678299	Ser/Arg-rich splicing factor, putative	u1 small nuclear ribonucleoprotein a, putative
PFE0160c	PF11_0255	PF00076	PF01423	14.5	0.161999953166	Ser/Arg-rich splicing factor, putative	hypothetical protein
PFE0160c	PFI0475w	PF00076	PF01423	14.5	0.60378627488	Ser/Arg-rich splicing factor, putative	small nuclear ribonucleoprotein (snRNP), putative
PF10_0169	PF11_0202	PF03332	PF00928	5.8	0.0846613480891	phosphomannomutase, putative	clathrin coat assembly protein, putative
PF10_0169	PF13_0062	PF03332	PF00928	5.8	0.0180470146766	phosphomannomutase, putative	clathrin-adaptor medium chain, putative
PFF0175c	PF14_0513	PF01388	PF00076	8.0	0.662453057411	hypothetical protein	RNA binding protein, putative
PFL2215w	PFL2215w	PF00022	PF00022	8.5	0.999395416906	actin	actin
PFL2215w	PF11_0114	PF00022	PF00022	8.5	0.986419041011	actin	actin, putative
PFL2215w	PFA0190c	PF00022	PF00022	8.5	0.98198765004	actin	actin
PFL2215w	PF14_0124	PF00022	PF00022	8.5	0.938313908383	actin	actin II
PFL2215w	PF07_0077	PF00022	PF00022	8.5	0.544147727878	actin	hypothetical protein
PFL2215w	PF14_0218	PF00022	PF00022	8.5	0.294635715767	actin	actin, putative
PFL2215w	PF11_0047	PF00022	PF00022	8.5	0.217658356651	actin	hypothetical protein
PFL2215w	PF13_0326	PF00022	PF00241	27.2	0.878943577187	actin	actin-depolymerizing factor, putative
PFL2215w	PFE0255w	PF00022	PF00022	8.5	0.759218678083	actin	actin-related protein, putative
PFL2215w	PFD0487c	PF00022	PF00022	8.5	0.662453057411	actin	actin-like protein, putative
PFL2215w	PFI0520w	PF00022	PF00022	8.5	0.914399916747	actin	actin-like protein, putative
PFE0965c	PFE0965c	PF00137	PF00137	4.3	0.999395416906	vacuolar ATP synthetase, putative	vacuolar ATP synthetase, putative
PFE0965c	MAL13P1.271	PF00137	PF00137	4.3	0.784442465075	vacuolar ATP synthetase, putative	V-type ATPase, putative
PFE0965c	PF13_0061	PF00137	PF00231	5.2	0.944452881379	vacuolar ATP synthetase, putative	ATP synthase gamma chain, mitochondrial precursor, putative
PFE0965c	MAL13P1.47	PF00137	PF00213	6.0	0.662453057411	vacuolar ATP synthetase, putative	mitochondrial ATP synthase delta subunit, putative
PF08_0055	PF08_0055	PF04427	PF04427	4.3	0.999395416906	u3 small nucleolar ribonucleoprotein protein	u3 small nucleolar ribonucleoprotein protein
PFE0915c	PFE0915c	PF00227	PF00227	103.0	0.999395416906	proteasome subunit beta type 1	proteasome subunit beta type 1
PFE0915c	PF13_0282	PF00227	PF00227	103.0	0.99800860801	proteasome subunit beta type 1	proteasome subunit, putative
PFE0915c	PFL1465c	PF00227	PF00227	103.0	0.997872000117	proteasome subunit beta type 1	heat shock protein hslv, putative
PFE0915c	MAL8P1.142	PF00227	PF00227	103.0	0.99788270115	proteasome subunit beta type 1	proteasome beta-subunit
PFE0915c	PF13_0156	PF00227	PF00227	103.0	0.99539682304	proteasome subunit beta type 1	proteasome subunit beta type 7 precursor, putative
PFE0915c	PF07_0112	PF00227	PF00227	103.0	0.997723901784	proteasome subunit beta type 1	proteasome subunit alpha type 5, putative
PFE0915c	PFI1545c	PF00227	PF00227	103.0	0.99908421738	proteasome subunit beta type 1	proteasome precursor, putative
PFE0915c	PFC0745c	PF00227	PF00227	103.0	0.99848101324	proteasome subunit beta type 1	proteasome component C8, putative
PFE0915c	PFF0420c	PF00227	PF00227	103.0	0.662453057411	proteasome subunit beta type 1	proteasome subunit alpha type 2, putative
PFE0915c	PFA0400c	PF00227	PF00227	103.0	0.998382425991	proteasome subunit beta type 1	beta3 proteasome subunit, putative
PFE0915c	MAL13P1.270	PF00227	PF00227	103.0	0.998695675452	proteasome subunit beta type 1	proteasome subunit, putative
PFE0915c	MAL8P1.128	PF00227	PF00227	103.0	0.998957276059	proteasome subunit beta type 1	proteasome subunit alpha, putative
PFE0915c	PF14_0716	PF00227	PF00227	103.0	0.997836665883	proteasome subunit beta type 1	Proteosome subunit alpha type 1, putative
PFE0915c	PF14_0676	PF00227	PF00227	103.0	0.996021130297	proteasome subunit beta type 1	20S proteasome beta 4 subunit, putative
PFE0915c	PF10_0111	PF00227	PF00227	103.0	0.996621695611	proteasome subunit beta type 1	20S proteasome beta subunit, putative
PFL1425w	PFL1425w	PF00118	PF00118	17.9	0.999395416906	t-complex protein 1, gamma subunit, putative	t-complex protein 1, gamma subunit, putative
PFL1425w	PFC0400w	PF00118	PF00428	7.3	0.382471292732	t-complex protein 1, gamma subunit, putative	60S Acidic ribosomal protein P2
PFL1425w	PF10_0264	PF00118	PF00318	4.1	0.543241801604	t-complex protein 1, gamma subunit, putative	40S ribosomal protein, putative
PFL1425w	PF11_0313	PF00118	PF00428	7.3	0.572045201008	t-complex protein 1, gamma subunit, putative	ribosomal phosphoprotein P0
PFL1425w	MAL13P1.283	PF00118	PF00118	17.9	0.995536045074	t-complex protein 1, gamma subunit, putative	TCP-1/cpn60 chaperonin family, putative
PFL1425w	PFC0350c	PF00118	PF00118	17.9	0.997841894313	t-complex protein 1, gamma subunit, putative	T-complex protein eta subunit, putative
PFL1425w	PFC0900w	PF00118	PF00118	17.9	0.997935406182	t-complex protein 1, gamma subunit, putative	T-complex protein 1 epsilon subunit, putative
PFL1425w	PF11_0331	PF00118	PF00118	17.9	0.995767258436	t-complex protein 1, gamma subunit, putative	t-complex protein 1, alpha subunit, putative
PFL1425w	PFC0285c	PF00118	PF00118	17.9	0.998616968091	t-complex protein 1, gamma subunit, putative	T-complex protein beta subunit, putative
PF13_0282	PF13_0282	PF00227	PF00227	103.0	0.999395416906	proteasome subunit, putative	proteasome subunit, putative
PF13_0282	PFL1465c	PF00227	PF00227	103.0	0.995123294527	proteasome subunit, putative	heat shock protein hslv, putative
PF13_0282	MAL8P1.142	PF00227	PF00227	103.0	0.997687047009	proteasome subunit, putative	proteasome beta-subunit
PF13_0282	PF13_0156	PF00227	PF00227	103.0	0.998701977928	proteasome subunit, putative	proteasome subunit beta type 7 precursor, putative
PF13_0282	PF07_0112	PF00227	PF00227	103.0	0.995701165362	proteasome subunit, putative	proteasome subunit alpha type 5, putative
PF13_0282	PFI1545c	PF00227	PF00227	103.0	0.998150443245	proteasome subunit, putative	proteasome precursor, putative
PF13_0282	PFC0745c	PF00227	PF00227	103.0	0.998142342321	proteasome subunit, putative	proteasome component C8, putative
PF13_0282	PFF0420c	PF00227	PF00227	103.0	0.662453057411	proteasome subunit, putative	proteasome subunit alpha type 2, putative
PF13_0282	PFA0400c	PF00227	PF00227	103.0	0.998492311433	proteasome subunit, putative	beta3 proteasome subunit, putative
PF13_0282	MAL13P1.270	PF00227	PF00227	103.0	0.9988417167	proteasome subunit, putative	proteasome subunit, putative
PF13_0282	MAL8P1.128	PF00227	PF00227	103.0	0.998624945937	proteasome subunit, putative	proteasome subunit alpha, putative
PF13_0282	PF14_0716	PF00227	PF00227	103.0	0.998907574264	proteasome subunit, putative	Proteosome subunit alpha type 1, putative
PF13_0282	PF14_0676	PF00227	PF00227	103.0	0.990639268217	proteasome subunit, putative	20S proteasome beta 4 subunit, putative
PF13_0282	PF10_0111	PF00227	PF00227	103.0	0.996884258775	proteasome subunit, putative	20S proteasome beta subunit, putative
PF14_0642	PF07_0100	PF00237	PF00753	5.2	0.72075118464	hypothetical protein	hypothetical protein
PF14_0642	PF11_0175	PF00237	PF00004	3.2	0.0224306969739	hypothetical protein	heat shock protein 101, putative
PF14_0642	PFC0290w	PF00237	PF00164	5.8	0.125851638427	hypothetical protein	40S ribosomal protein S23, putative
PF14_0642	PF14_0616	PF00237	PF00004	3.2	0.356680632248	hypothetical protein	hypothetical protein, conserved
PF14_0642	PFB0895c	PF00237	PF00004	3.2	0.358203530348	hypothetical protein	replication factor C subunit 1, putative
PF14_0642	PFD0600c	PF00237	PF00164	5.8	0.693984413119	hypothetical protein	ribosomal protein, putative
PF14_0642	PF14_0063	PF00237	PF00004	3.2	0.621200703479	hypothetical protein	ATP-dependent Clp protease, putative
PF14_0642	PF08_0063	PF00237	PF00004	3.2	0.701085128674	hypothetical protein	hypothetical protein
PF10_0046	PFL0585w	PF00097	PF00240	5.7	0.0796488475442	hypothetical protein	PfpUB Plasmodium falciparum polyubiquitin
PF10_0046	PFD0770c	PF00097	PF00827	3.2	0.00669833958026	hypothetical protein	ribosomal protein l15, putative
PF10_0046	PF13_0346	PF00097	PF00240	5.7	0.045620041298	hypothetical protein	ubiquitin/ribosomal fusion protein uba52 homologue, putative
PF10_0046	PFB0830w	PF00097	PF01283	3.0	0.0219995796704	hypothetical protein	Ribosomal protein S26e, putative
PF10_0046	PF13_0224	PF00097	PF01775	7.3	0.0439262423896	hypothetical protein	60S ribosomal subunit protein L18, putative
PF10_0046	PF14_0027	PF00097	PF00240	5.7	0.0168196829679	hypothetical protein	ribosomal S27a, putative
PF10_0046	PFL2055w	PF00097	PF00833	3.6	0.0104433664535	hypothetical protein	40S ribosomal protein S17, putative
PFE0140c	PFE0140c	PF02953	PF02953	14.6	0.999395416906	hypothetical protein	hypothetical protein
PFE0140c	PF14_0328	PF02953	PF02466	10.6	0.145539072782	hypothetical protein	mitochondrial import inner membrane translocase subunit tim17, putative
PFE0140c	PFI0425w	PF02953	PF00153	6.6	0.887668129498	hypothetical protein	transporter, putative
PFE0140c	PF10_0366	PF02953	PF00153	6.6	0.814626463616	hypothetical protein	ADP/ATP transporter on adenylate translocase
PFE0140c	PF14_0208	PF02953	PF02953	14.6	0.305071650783	hypothetical protein	hypothetical protein, conserved
PFE0140c	PFL0430w	PF02953	PF02953	14.6	0.709724162317	hypothetical protein	tim10 homologue, putative
PFE0140c	PF08_0031	PF02953	PF00153	6.6	0.947371280304	hypothetical protein	oxoglutarate/malate translocator protein, putative
PFE0140c	PFL2065c	PF02953	PF02953	14.6	0.997730012456	hypothetical protein	mitochondrial import inner membrane translocase subunit, putative
PFE0140c	PFL0110c	PF02953	PF00153	6.6	0.858409394705	hypothetical protein	PfmpC
PFE0140c	PFF1330c	PF02953	PF02466	10.6	0.0733504115574	hypothetical protein	mitochondrial import inner membrane translocase subunit, putative
PFE0140c	PF13_0300	PF02953	PF02466	10.6	0.435531808677	hypothetical protein	mitochondrial inner membrane translocase, putative
PFE0140c	PF13_0358	PF02953	PF02953	14.6	0.985098927789	hypothetical protein	mitochondrial import inner membrane translocase, putative
PFE0140c	PF13_0359	PF02953	PF00153	6.6	0.715394517737	hypothetical protein	mitochondrial carrier protein, putative
PFE0140c	PFL2000w	PF02953	PF00153	6.6	0.963292728277	hypothetical protein	mitochondrial carrier protein, putative
PFC0510w	PFL0585w	PF00097	PF00240	5.7	0.926658405468	zinc finger protein, putative	PfpUB Plasmodium falciparum polyubiquitin
PFC0510w	PFD0770c	PF00097	PF00827	3.2	0.00302969207965	zinc finger protein, putative	ribosomal protein l15, putative
PFC0510w	PF13_0346	PF00097	PF00240	5.7	0.0181042742358	zinc finger protein, putative	ubiquitin/ribosomal fusion protein uba52 homologue, putative
PFC0510w	PFB0830w	PF00097	PF01283	3.0	0.0879808799071	zinc finger protein, putative	Ribosomal protein S26e, putative
PFC0510w	PF13_0224	PF00097	PF01775	7.3	0.00270476156432	zinc finger protein, putative	60S ribosomal subunit protein L18, putative
PFC0510w	PF14_0027	PF00097	PF00240	5.7	0.0116839507876	zinc finger protein, putative	ribosomal S27a, putative
PFC0510w	PFL2055w	PF00097	PF00833	3.6	0.000655977645757	zinc finger protein, putative	40S ribosomal protein S17, putative
PF14_0244	PF14_0244	PF00005	PF00005	4.9	0.999395416906	ABC transporter, putative	ABC transporter, putative
PF14_0244	PFD0367w	PF00005	PF00005	4.9	0.662453057411	ABC transporter, putative	hypothetical protein
PF14_0244	PF14_0133	PF00005	PF00005	4.9	0.266389517571	ABC transporter, putative	ATP-dependent transporter, putative
PF14_0244	PF11_0225	PF00005	PF00005	4.9	0.187599208042	ABC transporter, putative	PfGCN20
PF14_0244	PFL1410c	PF00005	PF00005	4.9	0.0449757721227	ABC transporter, putative	hypothetical protein
PF14_0244	PF13_0218	PF00005	PF00005	4.9	0.95597168591	ABC transporter, putative	ABC transporter, putative
PF14_0244	PFE1150w	PF00005	PF00005	4.9	0.881964164419	ABC transporter, putative	multidrug resistance protein
PF14_0244	PFC0125w	PF00005	PF00005	4.9	0.246526116321	ABC transporter, putative	ABC transporter, putative
PF14_0244	PFL0495c	PF00005	PF00005	4.9	0.849455169187	ABC transporter, putative	ABC transporter, putative
PF14_0244	PF14_0455	PF00005	PF00005	4.9	0.275759117721	ABC transporter, putative	multidrug resistance protein 2
PF14_0244	PF13_0271	PF00005	PF00005	4.9	0.925071798867	ABC transporter, putative	ABC transporter, putative
PF14_0244	PF11_0466	PF00005	PF00005	4.9	0.705795180412	ABC transporter, putative	transport protein, putative
PFB0480w	PF11_0483	PF05739	PF00432	3.6	0.0858375862618	syntaxin, putative	farnesyltransferase beta subunit, putative
PFB0480w	PFL0695c	PF05739	PF00432	3.6	0.107728218338	syntaxin, putative	geranylgeranyl transferase type2 beta subunit, putative
PF13_0051	PF08_0049	PF04410	PF01423	4.7	0.107230896044	snornp protein gar1 homologue, putative	ribonucleoprotein, putative
PF13_0051	PF13_0142	PF04410	PF01423	4.7	0.0807923204181	snornp protein gar1 homologue, putative	u6 snRNA-associated sm-like protein, putative
PF13_0051	PFE1020w	PF04410	PF01423	4.7	0.222493827781	snornp protein gar1 homologue, putative	u6 snRNA-associated sm-like protein Lsm2, putative
PF13_0051	MAL13P1.253	PF04410	PF01423	4.7	0.0441732088444	snornp protein gar1 homologue, putative	small nuclear ribonucleoprotein, putative
PF13_0051	PF14_0146	PF04410	PF01423	4.7	0.283332046491	snornp protein gar1 homologue, putative	ribonucleoprotein, putative
PF13_0051	PFB0865w	PF04410	PF01423	4.7	0.27577569815	snornp protein gar1 homologue, putative	small nuclear ribonucleoprotein, putative
PF13_0051	PF11_0524	PF04410	PF01423	4.7	0.952028313391	snornp protein gar1 homologue, putative	U6 snRNA associated Sm-like protein Ls; U6 snRNA associated Sm-like protein LsM4, putative
PF13_0051	MAL8P1.9	PF04410	PF01423	4.7	0.0577646577056	snornp protein gar1 homologue, putative	u6 snRNA-associated sm-like protein, putative
PF13_0051	MAL8P1.48	PF04410	PF01423	4.7	0.965339464322	snornp protein gar1 homologue, putative	small nuclear ribonucleoprotein, putative
PF13_0051	PF14_0068	PF04410	PF01269	6.5	0.778018919787	snornp protein gar1 homologue, putative	fibrillarin, putative
PF13_0051	PF11_0266	PF04410	PF01423	4.7	0.70025747463	snornp protein gar1 homologue, putative	small nuclear ribonucleoprotein D1, putative
PF13_0051	PF11_0280	PF04410	PF01423	4.7	0.139730898129	snornp protein gar1 homologue, putative	small nuclear ribonucleoprotein F, putative
PF13_0051	PFL0460w	PF04410	PF01423	4.7	0.0966333261726	snornp protein gar1 homologue, putative	u6 snRNA-associated Sm-like protein, putative
PF13_0051	PF14_0411	PF04410	PF01423	4.7	0.521082143377	snornp protein gar1 homologue, putative	small nuclear ribonuclear protein, putative
PF13_0051	PF11_0255	PF04410	PF01423	4.7	0.907225523951	snornp protein gar1 homologue, putative	hypothetical protein
PF13_0051	PF11_0250	PF04410	PF01248	5.8	0.0742610845576	snornp protein gar1 homologue, putative	high mobility group-like protein NHP2, putative
PF13_0051	PFI0475w	PF04410	PF01423	4.7	0.327931247288	snornp protein gar1 homologue, putative	small nuclear ribonucleoprotein (snRNP), putative
PF13_0059	PF10_0264	PF00312	PF00318	5.8	0.0159179309463	ribosomal protein S15, mitochondrial precursor, putative	40S ribosomal protein, putative
PF13_0059	PFI1585c	PF00312	PF01250	6.5	0.0616041393858	ribosomal protein S15, mitochondrial precursor, putative	30S ribosomal protein S6-like protein, putative
PF14_0078	PF14_0564	PF00026	PF01926	4.1	0.0743857740889	HAP protein	hypothetical protein, conserved
PFL0375w	PFL0375w	PF00076	PF00076	14.5	0.999395416906	hypothetical protein	hypothetical protein
PFL0375w	PFA0580c	PF00076	PF01026	3.1	0.893553465566	hypothetical protein	TatD-like deoxyribonuclease, putative
PFL0375w	PFL2130w	PF00076	PF00076	14.5	0.503863028108	hypothetical protein	hypothetical protein
PFE1135w	MAL13P1.95	PF01521	PF00111	4.9	0.0981581956216	hypothetical protein, conserved	ferredoxin
PFF1325c	PFL0585w	PF00097	PF00240	5.7	0.0589899984368	c3h4-type ring finger protein, putative	PfpUB Plasmodium falciparum polyubiquitin
PFF1325c	PFD0770c	PF00097	PF00827	3.2	0.0589899984368	c3h4-type ring finger protein, putative	ribosomal protein l15, putative
PFF1325c	PF13_0346	PF00097	PF00240	5.7	0.0589899984368	c3h4-type ring finger protein, putative	ubiquitin/ribosomal fusion protein uba52 homologue, putative
PFF1325c	PFB0830w	PF00097	PF01283	3.0	0.0589899984386	c3h4-type ring finger protein, putative	Ribosomal protein S26e, putative
PFF1325c	PF13_0224	PF00097	PF01775	7.3	0.0589899984378	c3h4-type ring finger protein, putative	60S ribosomal subunit protein L18, putative
PFF1325c	PF14_0027	PF00097	PF00240	5.7	0.0589899984368	c3h4-type ring finger protein, putative	ribosomal S27a, putative
PFF1325c	PFL2055w	PF00097	PF00833	3.6	0.0589899984386	c3h4-type ring finger protein, putative	40S ribosomal protein S17, putative
PFE0880c	PFE1420w	PF01115	PF01267	13.2	0.874471854761	f-actin capping protein beta subunit, putative	F-actin capping protein, alpha subunit, putative
PF11_0066	PF11_0201	PF00036	PF00632	4.7	0.482855925434	caltractin (centrin), putative	hypothetical protein
PF11_0066	PF11_0416	PF00036	PF00612	4.4	0.295857456053	caltractin (centrin), putative	myosin heavy chain subunit, putative
PF11_0066	MAL13P1.148	PF00036	PF00612	4.4	0.48341102303	caltractin (centrin), putative	P. falciparum myosin
PF11_0483	PFL2070w	PF00432	PF05739	3.6	0.0933328546374	farnesyltransferase beta subunit, putative	t-SNARE, putative
PF11_0483	MAL13P1.169	PF00432	PF05739	3.6	0.0364437699759	farnesyltransferase beta subunit, putative	syntaxin 5, putative
PF11_0483	PFL0505c	PF00432	PF05739	3.6	0.156407735224	farnesyltransferase beta subunit, putative	hypothetical protein
PF11_0483	PF14_0300	PF00432	PF05739	3.6	0.663058244747	farnesyltransferase beta subunit, putative	syntaxin, putative
PF11_0241	PFE0305w	PF00249	PF00352	4.0	0.0859066111781	hypothetical protein	transcription initiation factor TFiid, TATA-binding protein
PF11_0241	PF14_0267	PF00249	PF00352	4.0	0.0673503408784	hypothetical protein	transcription initiation TFIID-like, putative
PF11_0244	PFL0585w	PF00097	PF00240	5.7	0.00451118838137	hypothetical protein	PfpUB Plasmodium falciparum polyubiquitin
PF11_0244	PFI0215c	PF00097	PF04573	3.3	0.0124348891833	hypothetical protein	signal peptidase, putative
PF11_0244	PFD0770c	PF00097	PF00827	3.2	0.230063835056	hypothetical protein	ribosomal protein l15, putative
PF11_0244	PF13_0346	PF00097	PF00240	5.7	0.276663626109	hypothetical protein	ubiquitin/ribosomal fusion protein uba52 homologue, putative
PF11_0244	PFB0830w	PF00097	PF01283	3.0	0.0155318175479	hypothetical protein	Ribosomal protein S26e, putative
PF11_0244	PF13_0224	PF00097	PF01775	7.3	0.219120539862	hypothetical protein	60S ribosomal subunit protein L18, putative
PF11_0244	PF14_0027	PF00097	PF00240	5.7	0.199220512067	hypothetical protein	ribosomal S27a, putative
PF11_0244	PFL2055w	PF00097	PF00833	3.6	0.312839881414	hypothetical protein	40S ribosomal protein S17, putative
PFL0705c	PFB0320c	PF00111	PF01521	4.9	0.0244162769737	adrenodoxin-type ferredoxin, putative	hypothetical protein, conserved
PFL0705c	PFD0725c	PF00111	PF02374	5.0	0.478890203697	adrenodoxin-type ferredoxin, putative	arsenical pump-driving ATPase, putative
PF11_0114	PF11_0114	PF00022	PF00022	8.5	0.999395416906	actin, putative	actin, putative
PF11_0114	PFA0190c	PF00022	PF00022	8.5	0.956953414221	actin, putative	actin
PF11_0114	PF14_0124	PF00022	PF00022	8.5	0.918171263667	actin, putative	actin II
PF11_0114	PF07_0077	PF00022	PF00022	8.5	0.266863695094	actin, putative	hypothetical protein
PF11_0114	PF14_0218	PF00022	PF00022	8.5	0.15006128956	actin, putative	actin, putative
PF11_0114	PF11_0047	PF00022	PF00022	8.5	0.184761876087	actin, putative	hypothetical protein
PF11_0114	PF13_0326	PF00022	PF00241	27.2	0.361877293575	actin, putative	actin-depolymerizing factor, putative
PF11_0114	PFE0255w	PF00022	PF00022	8.5	0.798523561881	actin, putative	actin-related protein, putative
PF11_0114	PFD0487c	PF00022	PF00022	8.5	0.662453057411	actin, putative	actin-like protein, putative
PF11_0114	PFI0520w	PF00022	PF00022	8.5	0.803898400163	actin, putative	actin-like protein, putative
PF11_0395	PF14_0028	PF00702	PF01805	3.4	0.601666105191	guanylyl cyclase	hypothetical protein, conserved
PF10_0072	PFL0585w	PF00097	PF00240	5.7	0.106593723577	hypothetical protein	PfpUB Plasmodium falciparum polyubiquitin
PF10_0072	PFD0770c	PF00097	PF00827	3.2	0.00799266384264	hypothetical protein	ribosomal protein l15, putative
PF10_0072	PF13_0346	PF00097	PF00240	5.7	0.0257333400623	hypothetical protein	ubiquitin/ribosomal fusion protein uba52 homologue, putative
PF10_0072	PFB0830w	PF00097	PF01283	3.0	0.00481142406902	hypothetical protein	Ribosomal protein S26e, putative
PF10_0072	PF13_0224	PF00097	PF01775	7.3	0.014233924545	hypothetical protein	60S ribosomal subunit protein L18, putative
PF10_0072	PF14_0027	PF00097	PF00240	5.7	0.0107219506633	hypothetical protein	ribosomal S27a, putative
PF10_0072	PFL2055w	PF00097	PF00833	3.6	0.0132704399927	hypothetical protein	40S ribosomal protein S17, putative
PF08_0049	PF08_0049	PF01423	PF01423	387.1	0.999395416906	ribonucleoprotein, putative	ribonucleoprotein, putative
PF08_0049	PF14_0656	PF01423	PF00076	14.5	0.164141984682	ribonucleoprotein, putative	U2 snRNP auxiliary factor, putative
PF08_0049	PFE0865c	PF01423	PF00076	14.5	0.164141984682	ribonucleoprotein, putative	splicing factor, putative
PF08_0049	PF13_0142	PF01423	PF01423	387.1	0.662453057411	ribonucleoprotein, putative	u6 snRNA-associated sm-like protein, putative
PF08_0049	PFE1020w	PF01423	PF01423	387.1	0.662453057411	ribonucleoprotein, putative	u6 snRNA-associated sm-like protein Lsm2, putative
PF08_0049	MAL13P1.120	PF01423	PF00076	14.5	0.164141984682	ribonucleoprotein, putative	splicing factor, putative
PF08_0049	PF11_0200	PF01423	PF00076	14.5	0.164141984682	ribonucleoprotein, putative	U2 snRNP auxiliary factor, small subunit, putative
PF08_0049	MAL13P1.253	PF01423	PF01423	387.1	0.662453057411	ribonucleoprotein, putative	small nuclear ribonucleoprotein, putative
PF08_0049	PF14_0146	PF01423	PF01423	387.1	0.662453057411	ribonucleoprotein, putative	ribonucleoprotein, putative
PF08_0049	PFB0865w	PF01423	PF01423	387.1	0.662453057411	ribonucleoprotein, putative	small nuclear ribonucleoprotein, putative
PF08_0049	PF14_0026	PF01423	PF06220	20.3	0.662453057411	ribonucleoprotein, putative	hypothetical protein
PF08_0049	PFL1520w	PF01423	PF02966	20.3	0.662453057411	ribonucleoprotein, putative	dim1 protein homolog, putative
PF08_0049	PF11_0524	PF01423	PF01423	387.1	0.662453057411	ribonucleoprotein, putative	U6 snRNA associated Sm-like protein Ls; U6 snRNA associated Sm-like protein LsM4, putative
PF08_0049	MAL8P1.9	PF01423	PF01423	387.1	0.662453057411	ribonucleoprotein, putative	u6 snRNA-associated sm-like protein, putative
PF08_0049	PF14_0194	PF01423	PF00076	14.5	0.164141984682	ribonucleoprotein, putative	spliceosome-associated protein, putative
PF08_0049	MAL13P1.338	PF01423	PF00076	14.5	0.164141984682	ribonucleoprotein, putative	u1 small nuclear ribonucleoprotein, putative
PF08_0049	MAL8P1.48	PF01423	PF01423	387.1	0.662453057411	ribonucleoprotein, putative	small nuclear ribonucleoprotein, putative
PF08_0049	PF14_0057	PF01423	PF00076	14.5	0.15644667273	ribonucleoprotein, putative	RNA binding protein, putative
PF08_0049	PF11_0266	PF01423	PF01423	387.1	0.662453057411	ribonucleoprotein, putative	small nuclear ribonucleoprotein D1, putative
PF08_0049	PF11_0280	PF01423	PF01423	387.1	0.662453057411	ribonucleoprotein, putative	small nuclear ribonucleoprotein F, putative
PF08_0049	PF08_0084	PF01423	PF06220	20.3	0.662453057411	ribonucleoprotein, putative	hypothetical protein
PF08_0049	PFL0460w	PF01423	PF01423	387.1	0.662453057411	ribonucleoprotein, putative	u6 snRNA-associated Sm-like protein, putative
PF08_0049	PF14_0411	PF01423	PF01423	387.1	0.662453057411	ribonucleoprotein, putative	small nuclear ribonuclear protein, putative
PF08_0049	MAL13P1.35	PF01423	PF00076	14.5	0.164141984682	ribonucleoprotein, putative	u1 small nuclear ribonucleoprotein a, putative
PF08_0049	PF11_0255	PF01423	PF01423	387.1	0.662453057411	ribonucleoprotein, putative	hypothetical protein
PF08_0049	PF11_0250	PF01423	PF01248	6.0	0.107230896044	ribonucleoprotein, putative	high mobility group-like protein NHP2, putative
PF08_0049	PFI0475w	PF01423	PF01423	387.1	0.662453057411	ribonucleoprotein, putative	small nuclear ribonucleoprotein (snRNP), putative
PFI0955w	PF14_0615	PF00083	PF01992	4.5	0.697635223648	sugar transporter, putative	ATP synthase (C/AC39) subunit, putative
MAL7P1.158	PFL0160w	PF05486	PF02290	6.5	0.321161062267	signal recognition particle, putative	hypothetical protein conserved
PF14_0125	PFF0830w	PF01916	PF01602	5.3	0.0589943114795	deoxyhypusine synthase	alpha adaptin-like protein, putative
MAL7P1.150	MAL7P1.150	PF00266	PF00266	9.2	0.999395416906	cysteine desulfurase, putative	cysteine desulfurase, putative
MAL7P1.150	PF07_0068	PF00266	PF00266	9.2	0.962001851411	cysteine desulfurase, putative	cysteine desulfurase, putative
PFL1215c	PFE0305w	PF00249	PF00352	4.0	0.455869691285	hypothetical protein	transcription initiation factor TFiid, TATA-binding protein
PFL1215c	PF14_0267	PF00249	PF00352	4.0	0.368550078906	hypothetical protein	transcription initiation TFIID-like, putative
PF14_0656	PF14_0656	PF00076	PF00076	14.5	0.999395416906	U2 snRNP auxiliary factor, putative	U2 snRNP auxiliary factor, putative
PF14_0656	PFE0865c	PF00076	PF00076	14.5	0.263647275991	U2 snRNP auxiliary factor, putative	splicing factor, putative
PF14_0656	PF13_0142	PF00076	PF01423	14.5	0.281301384642	U2 snRNP auxiliary factor, putative	u6 snRNA-associated sm-like protein, putative
PF14_0656	PFE1020w	PF00076	PF01423	14.5	0.46214557729	U2 snRNP auxiliary factor, putative	u6 snRNA-associated sm-like protein Lsm2, putative
PF14_0656	MAL13P1.120	PF00076	PF00076	14.5	0.959269714653	U2 snRNP auxiliary factor, putative	splicing factor, putative
PF14_0656	PF11_0200	PF00076	PF00076	14.5	0.788626984815	U2 snRNP auxiliary factor, putative	U2 snRNP auxiliary factor, small subunit, putative
PF14_0656	MAL13P1.253	PF00076	PF01423	14.5	0.102881856823	U2 snRNP auxiliary factor, putative	small nuclear ribonucleoprotein, putative
PF14_0656	PF14_0146	PF00076	PF01423	14.5	0.124078561255	U2 snRNP auxiliary factor, putative	ribonucleoprotein, putative
PF14_0656	PFL2300w	PF00076	PF01974	3.0	0.929969820743	U2 snRNP auxiliary factor, putative	hypothetical protein
PF14_0656	PFB0865w	PF00076	PF01423	14.5	0.0716943413763	U2 snRNP auxiliary factor, putative	small nuclear ribonucleoprotein, putative
PF14_0656	PF14_0026	PF00076	PF06220	6.2	0.96552552689	U2 snRNP auxiliary factor, putative	hypothetical protein
PF14_0656	PF11_0524	PF00076	PF01423	14.5	0.820180415447	U2 snRNP auxiliary factor, putative	U6 snRNA associated Sm-like protein Ls; U6 snRNA associated Sm-like protein LsM4, putative
PF14_0656	MAL8P1.9	PF00076	PF01423	14.5	0.6854111829	U2 snRNP auxiliary factor, putative	u6 snRNA-associated sm-like protein, putative
PF14_0656	PF14_0194	PF00076	PF00076	14.5	0.993306570218	U2 snRNP auxiliary factor, putative	spliceosome-associated protein, putative
PF14_0656	PF14_0514	PF00076	PF01974	3.0	0.985965028629	U2 snRNP auxiliary factor, putative	tRNA intron endonuclease, putative
PF14_0656	MAL13P1.338	PF00076	PF00076	14.5	0.998375885696	U2 snRNP auxiliary factor, putative	u1 small nuclear ribonucleoprotein, putative
PF14_0656	MAL8P1.48	PF00076	PF01423	14.5	0.9491473685	U2 snRNP auxiliary factor, putative	small nuclear ribonucleoprotein, putative
PF14_0656	PF14_0057	PF00076	PF00076	14.5	0.916614326071	U2 snRNP auxiliary factor, putative	RNA binding protein, putative
PF14_0656	PF10_0079	PF00076	PF02178	5.8	0.335378250099	U2 snRNP auxiliary factor, putative	hypothetical protein
PF14_0656	PF11_0266	PF00076	PF01423	14.5	0.0993675540738	U2 snRNP auxiliary factor, putative	small nuclear ribonucleoprotein D1, putative
PF14_0656	PF11_0280	PF00076	PF01423	14.5	0.606189117888	U2 snRNP auxiliary factor, putative	small nuclear ribonucleoprotein F, putative
PF14_0656	PF08_0084	PF00076	PF06220	6.2	0.965782450283	U2 snRNP auxiliary factor, putative	hypothetical protein
PF14_0656	PFL0460w	PF00076	PF01423	14.5	0.178340976352	U2 snRNP auxiliary factor, putative	u6 snRNA-associated Sm-like protein, putative
PF14_0656	PF14_0411	PF00076	PF01423	14.5	0.0553856297879	U2 snRNP auxiliary factor, putative	small nuclear ribonuclear protein, putative
PF14_0656	MAL13P1.35	PF00076	PF00076	14.5	0.985649311578	U2 snRNP auxiliary factor, putative	u1 small nuclear ribonucleoprotein a, putative
PF14_0656	PF11_0255	PF00076	PF01423	14.5	0.926856302485	U2 snRNP auxiliary factor, putative	hypothetical protein
PF14_0656	PFI0475w	PF00076	PF01423	14.5	0.408681313038	U2 snRNP auxiliary factor, putative	small nuclear ribonucleoprotein (snRNP), putative
PFD1165w	PFL1545c	PF00069	PF00118	3.8	0.249263963863	protein kinase, conserved in P. falciparum	chaperonin cpn60
PFI1570c	PFI1570c	PF02127	PF02127	12.4	0.999395416906	aminopeptidase, putative	aminopeptidase, putative
MAL13P1.167	MAL13P1.167	PF00717	PF00717	10.3	0.999395416906	signal peptidase, putative	signal peptidase, putative
PFL2070w	PFL0695c	PF05739	PF00432	3.6	0.471630883043	t-SNARE, putative	geranylgeranyl transferase type2 beta subunit, putative
MAL13P1.169	PFL0695c	PF05739	PF00432	3.6	0.0328531898274	syntaxin 5, putative	geranylgeranyl transferase type2 beta subunit, putative
PFC0400w	PFC0400w	PF00428	PF00428	9.3	0.999395416906	60S Acidic ribosomal protein P2	60S Acidic ribosomal protein P2
PFC0400w	PF11_0313	PF00428	PF00428	9.3	0.998680584314	60S Acidic ribosomal protein P2	ribosomal phosphoprotein P0
PFC0400w	MAL13P1.283	PF00428	PF00118	7.3	0.851123988133	60S Acidic ribosomal protein P2	TCP-1/cpn60 chaperonin family, putative
PFC0400w	PF14_0439	PF00428	PF00883	5.0	0.991197400834	60S Acidic ribosomal protein P2	leucine aminopeptidase, putative
PFC0400w	PFC0350c	PF00428	PF00118	7.3	0.706279173162	60S Acidic ribosomal protein P2	T-complex protein eta subunit, putative
PFC0400w	PFC0900w	PF00428	PF00118	7.3	0.801965118228	60S Acidic ribosomal protein P2	T-complex protein 1 epsilon subunit, putative
PFC0400w	PF11_0331	PF00428	PF00118	7.3	0.297775891381	60S Acidic ribosomal protein P2	t-complex protein 1, alpha subunit, putative
PFC0400w	PFC0285c	PF00428	PF00118	7.3	0.514596646573	60S Acidic ribosomal protein P2	T-complex protein beta subunit, putative
PFC0400w	PF11_0043	PF00428	PF00428	9.3	0.988981080563	60S Acidic ribosomal protein P2	60S acidic ribosomal protein p1, putative
PFL0475w	PFL0420w	PF00233	PF01490	5.2	0.530754823265	3',5'-cyclic-nucleotide phosphodiesterase, putative	hypothetical protein
PFL0475w	PFF1430c	PF00233	PF01490	5.2	0.0589900319561	3',5'-cyclic-nucleotide phosphodiesterase, putative	transmembrane amino acid transporter protein, putative
PF13_0132	PFI0890c	PF00276	PF00297	5.3	0.026400251751	60S ribosomal protein L23a, putative	large ribosomal subunit protein L3, prokaryotic (50S)-like, putative
PF13_0132	PFL2180w	PF00276	PF00297	5.3	0.008983654484	60S ribosomal protein L23a, putative	50S ribosomal protein L3, putative
PF13_0132	PF10_0272	PF00276	PF00297	5.3	0.945131572479	60S ribosomal protein L23a, putative	ribosomal protein L3, putative
PF13_0132	PFC0690c	PF00276	PF00096	7.6	0.778505162194	60S ribosomal protein L23a, putative	hypothetical protein
PF14_0328	PF14_0208	PF02466	PF02953	10.6	0.453610160933	mitochondrial import inner membrane translocase subunit tim17, putative	hypothetical protein, conserved
PF14_0328	PFL0430w	PF02466	PF02953	10.6	0.961568504948	mitochondrial import inner membrane translocase subunit tim17, putative	tim10 homologue, putative
PF14_0328	PFL2065c	PF02466	PF02953	10.6	0.10216610198	mitochondrial import inner membrane translocase subunit tim17, putative	mitochondrial import inner membrane translocase subunit, putative
PF14_0328	PF13_0358	PF02466	PF02953	10.6	0.740512988322	mitochondrial import inner membrane translocase subunit tim17, putative	mitochondrial import inner membrane translocase, putative
PF14_0328	PF14_0301	PF02466	PF01459	5.0	0.843513636637	mitochondrial import inner membrane translocase subunit tim17, putative	hypothetical protein
PFI0890c	PFL0500w	PF00297	PF00687	5.4	0.534225929198	large ribosomal subunit protein L3, prokaryotic (50S)-like, putative	50S ribosomal protein L1, putative
PFI0890c	PFE0350c	PF00297	PF00573	5.3	0.0135682964972	large ribosomal subunit protein L3, prokaryotic (50S)-like, putative	60S ribosomal subunit protein L4/L1, putative
PFI0890c	PF14_0391	PF00297	PF00687	5.4	0.00989562443962	large ribosomal subunit protein L3, prokaryotic (50S)-like, putative	ribosomal protein L1, putative
PFI0890c	PF14_0289	PF00297	PF01196	6.2	0.902541424906	large ribosomal subunit protein L3, prokaryotic (50S)-like, putative	ribosomal protein L17, putative
PFI0890c	PFE1125w	PF00297	PF01196	6.2	0.206374864516	large ribosomal subunit protein L3, prokaryotic (50S)-like, putative	50S ribosomal subunit protein L17, putative
PFI0890c	PF07_0046	PF00297	PF00687	5.4	0.27290509976	large ribosomal subunit protein L3, prokaryotic (50S)-like, putative	50S ribosomal protein L1, putative
PFI0890c	PF08_0038	PF00297	PF00573	5.3	0.730849635191	large ribosomal subunit protein L3, prokaryotic (50S)-like, putative	hypothetical protein
PFI0890c	PFC0675c	PF00297	PF06984	6.0	0.925769940248	large ribosomal subunit protein L3, prokaryotic (50S)-like, putative	hypothetical protein
PF10_0038	PF10_0264	PF00338	PF00318	5.4	0.710453098301	ribosomal protein S20e, putative	40S ribosomal protein, putative
PFL1465c	PFL1465c	PF00227	PF00227	103.0	0.999395416906	heat shock protein hslv, putative	heat shock protein hslv, putative
PFL1465c	MAL8P1.142	PF00227	PF00227	103.0	0.998523720424	heat shock protein hslv, putative	proteasome beta-subunit
PFL1465c	PF13_0156	PF00227	PF00227	103.0	0.991292686655	heat shock protein hslv, putative	proteasome subunit beta type 7 precursor, putative
PFL1465c	PF07_0112	PF00227	PF00227	103.0	0.997323249298	heat shock protein hslv, putative	proteasome subunit alpha type 5, putative
PFL1465c	PFI1545c	PF00227	PF00227	103.0	0.997866987849	heat shock protein hslv, putative	proteasome precursor, putative
PFL1465c	PFC0745c	PF00227	PF00227	103.0	0.996598254752	heat shock protein hslv, putative	proteasome component C8, putative
PFL1465c	PFF0420c	PF00227	PF00227	103.0	0.662453057411	heat shock protein hslv, putative	proteasome subunit alpha type 2, putative
PFL1465c	PFA0400c	PF00227	PF00227	103.0	0.991652567763	heat shock protein hslv, putative	beta3 proteasome subunit, putative
PFL1465c	MAL13P1.270	PF00227	PF00227	103.0	0.995881255568	heat shock protein hslv, putative	proteasome subunit, putative
PFL1465c	MAL8P1.128	PF00227	PF00227	103.0	0.998025139703	heat shock protein hslv, putative	proteasome subunit alpha, putative
PFL1465c	PF14_0716	PF00227	PF00227	103.0	0.990326890605	heat shock protein hslv, putative	Proteosome subunit alpha type 1, putative
PFL1465c	PF14_0676	PF00227	PF00227	103.0	0.997106331366	heat shock protein hslv, putative	20S proteasome beta 4 subunit, putative
PFL1465c	PF10_0111	PF00227	PF00227	103.0	0.997394924732	heat shock protein hslv, putative	20S proteasome beta subunit, putative
PF08_0009	PF08_0009	PF01008	PF01008	22.3	0.999395416906	translation initiation factor EIF-2b alpha subunit, putative	translation initiation factor EIF-2b alpha subunit, putative
PF08_0009	PFL2430c	PF01008	PF01008	22.3	0.964978781287	translation initiation factor EIF-2b alpha subunit, putative	eukaryotic translation initiation factor 2b, subunit 2, putative
PF08_0009	PF10_0136	PF01008	PF01008	22.3	0.624652880151	translation initiation factor EIF-2b alpha subunit, putative	Initiation factor 2 subunit family, putative
PF08_0009	PF10_0103	PF01008	PF01873	10.7	0.11626482667	translation initiation factor EIF-2b alpha subunit, putative	eukaryotic translation initiation factor 2, beta, putative
PF10_0081	PF13_0268	PF00004	PF00237	3.2	0.0199346555503	26S proteasome regulatory subunit 4, putative	ribosomal protein L17, putative
MAL8P1.142	MAL8P1.142	PF00227	PF00227	103.0	0.999395416906	proteasome beta-subunit	proteasome beta-subunit
MAL8P1.142	PF13_0156	PF00227	PF00227	103.0	0.993818572389	proteasome beta-subunit	proteasome subunit beta type 7 precursor, putative
MAL8P1.142	PF07_0112	PF00227	PF00227	103.0	0.997289956422	proteasome beta-subunit	proteasome subunit alpha type 5, putative
MAL8P1.142	PFI1545c	PF00227	PF00227	103.0	0.998245419191	proteasome beta-subunit	proteasome precursor, putative
MAL8P1.142	PFC0745c	PF00227	PF00227	103.0	0.997943163641	proteasome beta-subunit	proteasome component C8, putative
MAL8P1.142	PFF0420c	PF00227	PF00227	103.0	0.662453057411	proteasome beta-subunit	proteasome subunit alpha type 2, putative
MAL8P1.142	PFA0400c	PF00227	PF00227	103.0	0.995078634026	proteasome beta-subunit	beta3 proteasome subunit, putative
MAL8P1.142	MAL13P1.270	PF00227	PF00227	103.0	0.997010319944	proteasome beta-subunit	proteasome subunit, putative
MAL8P1.142	MAL8P1.128	PF00227	PF00227	103.0	0.99860847608	proteasome beta-subunit	proteasome subunit alpha, putative
MAL8P1.142	PF14_0716	PF00227	PF00227	103.0	0.99516625575	proteasome beta-subunit	Proteosome subunit alpha type 1, putative
MAL8P1.142	PF14_0676	PF00227	PF00227	103.0	0.99775745928	proteasome beta-subunit	20S proteasome beta 4 subunit, putative
MAL8P1.142	PF10_0111	PF00227	PF00227	103.0	0.998336980705	proteasome beta-subunit	20S proteasome beta subunit, putative
PFF0355c	PFL0585w	PF00097	PF00240	5.7	0.0589899984368	hypothetical protein, conserved	PfpUB Plasmodium falciparum polyubiquitin
PFF0355c	PFD0770c	PF00097	PF00827	3.2	0.0589899984368	hypothetical protein, conserved	ribosomal protein l15, putative
PFF0355c	PF13_0346	PF00097	PF00240	5.7	0.0589899984368	hypothetical protein, conserved	ubiquitin/ribosomal fusion protein uba52 homologue, putative
PFF0355c	PFB0830w	PF00097	PF01283	3.0	0.0589899984386	hypothetical protein, conserved	Ribosomal protein S26e, putative
PFF0355c	PF13_0224	PF00097	PF01775	7.3	0.0589899984378	hypothetical protein, conserved	60S ribosomal subunit protein L18, putative
PFF0355c	PF14_0027	PF00097	PF00240	5.7	0.0589899984368	hypothetical protein, conserved	ribosomal S27a, putative
PFF0355c	PFL2055w	PF00097	PF00833	3.6	0.0589899984386	hypothetical protein, conserved	40S ribosomal protein S17, putative
PFL0585w	PFC0845c	PF00240	PF00097	5.7	0.560505012626	PfpUB Plasmodium falciparum polyubiquitin	ubiquitin--protein ligase, putative
PFL0585w	PFI0470w	PF00240	PF00097	5.7	0.0538771933602	PfpUB Plasmodium falciparum polyubiquitin	FHA domain protein, putative
PFL0585w	PFL0275w	PF00240	PF00097	5.7	0.0209393696199	PfpUB Plasmodium falciparum polyubiquitin	hypothetical protein
PFL0585w	PFE1490c	PF00240	PF00097	5.7	0.308526553248	PfpUB Plasmodium falciparum polyubiquitin	hypothetical protein
PFL0585w	PF14_0215	PF00240	PF00097	5.7	0.120283836148	PfpUB Plasmodium falciparum polyubiquitin	hypothetical protein
PFL0585w	PFL2440w	PF00240	PF00097	5.7	0.0174977886017	PfpUB Plasmodium falciparum polyubiquitin	DNA repair protein rhp16, putative
PFL0585w	PFB0440c	PF00240	PF00097	5.7	0.000608747168315	PfpUB Plasmodium falciparum polyubiquitin	hypothetical protein
PFL0585w	PFE0610c	PF00240	PF00097	5.7	0.00471562281495	PfpUB Plasmodium falciparum polyubiquitin	CDK-activating kinase assembly factor, putative
PFL0585w	MAL7P1.155	PF00240	PF00097	5.7	0.823589466774	PfpUB Plasmodium falciparum polyubiquitin	hypothetical protein
PFL0585w	MAL13P1.216	PF00240	PF00097	5.7	0.0107262385098	PfpUB Plasmodium falciparum polyubiquitin	DNA helicase, putative
PFL0585w	PFC0610c	PF00240	PF00097	5.7	0.585893660574	PfpUB Plasmodium falciparum polyubiquitin	hypothetical protein
PFL0585w	PF10_0276	PF00240	PF00097	5.7	0.446394670331	PfpUB Plasmodium falciparum polyubiquitin	hypothetical protein
PFL0585w	PF10_0117	PF00240	PF00097	5.7	0.328732439758	PfpUB Plasmodium falciparum polyubiquitin	hypothetical protein
PFL0585w	PFD0765w	PF00240	PF00097	5.7	0.0156995614216	PfpUB Plasmodium falciparum polyubiquitin	RING finger protein, putative
PFL0585w	PFF0165c	PF00240	PF00097	5.7	0.0589899984368	PfpUB Plasmodium falciparum polyubiquitin	hypothetical protein
PFL0585w	PFL0440c	PF00240	PF00097	5.7	0.1137295059	PfpUB Plasmodium falciparum polyubiquitin	hypothetical protein
PFL0585w	PFC0740c	PF00240	PF00097	5.7	0.0134025095746	PfpUB Plasmodium falciparum polyubiquitin	binding protein, putative
PFL0585w	PF14_0054	PF00240	PF00097	5.7	0.0117627751401	PfpUB Plasmodium falciparum polyubiquitin	hypothetical protein, conserved
PFD0367w	PFD0367w	PF00005	PF00005	4.9	0.999395416906	hypothetical protein	hypothetical protein
PFD0367w	PF14_0133	PF00005	PF00005	4.9	0.108329327543	hypothetical protein	ATP-dependent transporter, putative
PFD0367w	PF11_0225	PF00005	PF00005	4.9	0.662453057411	hypothetical protein	PfGCN20
PFD0367w	PFL1410c	PF00005	PF00005	4.9	0.662453057411	hypothetical protein	hypothetical protein
PFD0367w	PF13_0218	PF00005	PF00005	4.9	0.662453057411	hypothetical protein	ABC transporter, putative
PFD0367w	PFE1150w	PF00005	PF00005	4.9	0.662453057411	hypothetical protein	multidrug resistance protein
PFD0367w	PFC0125w	PF00005	PF00005	4.9	0.108329327543	hypothetical protein	ABC transporter, putative
PFD0367w	PFL0495c	PF00005	PF00005	4.9	0.662453057411	hypothetical protein	ABC transporter, putative
PFD0367w	PF14_0455	PF00005	PF00005	4.9	0.662453057411	hypothetical protein	multidrug resistance protein 2
PFD0367w	PF10_0153	PF00005	PF00118	4.3	0.0702371201721	hypothetical protein	hsp60
PFD0367w	PF13_0271	PF00005	PF00005	4.9	0.108329327543	hypothetical protein	ABC transporter, putative
PFD0367w	PF11_0466	PF00005	PF00005	4.9	0.662453057411	hypothetical protein	transport protein, putative
PF08_0039	PF08_0039	PF01776	PF01776	6.5	0.999395416906	ribosomal protein, putative	ribosomal protein, putative
PF08_0039	PF11_0096	PF01776	PF00069	3.0	0.886520394368	ribosomal protein, putative	casein kinase II, alpha subunit, putative
PFE0865c	PFE0865c	PF00076	PF00076	14.5	0.999395416906	splicing factor, putative	splicing factor, putative
PFE0865c	PF13_0142	PF00076	PF01423	14.5	0.587972316262	splicing factor, putative	u6 snRNA-associated sm-like protein, putative
PFE0865c	PFE1020w	PF00076	PF01423	14.5	0.191411134637	splicing factor, putative	u6 snRNA-associated sm-like protein Lsm2, putative
PFE0865c	MAL13P1.120	PF00076	PF00076	14.5	0.859568005364	splicing factor, putative	splicing factor, putative
PFE0865c	PF11_0200	PF00076	PF00076	14.5	0.919507451761	splicing factor, putative	U2 snRNP auxiliary factor, small subunit, putative
PFE0865c	MAL13P1.253	PF00076	PF01423	14.5	0.173265856784	splicing factor, putative	small nuclear ribonucleoprotein, putative
PFE0865c	PF14_0146	PF00076	PF01423	14.5	0.279765061481	splicing factor, putative	ribonucleoprotein, putative
PFE0865c	PFL2300w	PF00076	PF01974	3.0	0.550739656738	splicing factor, putative	hypothetical protein
PFE0865c	PFB0865w	PF00076	PF01423	14.5	0.776227252963	splicing factor, putative	small nuclear ribonucleoprotein, putative
PFE0865c	PF14_0026	PF00076	PF06220	6.2	0.316221340224	splicing factor, putative	hypothetical protein
PFE0865c	PF11_0524	PF00076	PF01423	14.5	0.140783957666	splicing factor, putative	U6 snRNA associated Sm-like protein Ls; U6 snRNA associated Sm-like protein LsM4, putative
PFE0865c	MAL8P1.9	PF00076	PF01423	14.5	0.12572038998	splicing factor, putative	u6 snRNA-associated sm-like protein, putative
PFE0865c	PF14_0194	PF00076	PF00076	14.5	0.481911246473	splicing factor, putative	spliceosome-associated protein, putative
PFE0865c	PF14_0514	PF00076	PF01974	3.0	0.393963747974	splicing factor, putative	tRNA intron endonuclease, putative
PFE0865c	MAL13P1.338	PF00076	PF00076	14.5	0.240458753649	splicing factor, putative	u1 small nuclear ribonucleoprotein, putative
PFE0865c	MAL8P1.48	PF00076	PF01423	14.5	0.0367698236103	splicing factor, putative	small nuclear ribonucleoprotein, putative
PFE0865c	PF14_0057	PF00076	PF00076	14.5	0.18555459695	splicing factor, putative	RNA binding protein, putative
PFE0865c	PF10_0079	PF00076	PF02178	5.8	0.913344835166	splicing factor, putative	hypothetical protein
PFE0865c	PF11_0266	PF00076	PF01423	14.5	0.76169056919	splicing factor, putative	small nuclear ribonucleoprotein D1, putative
PFE0865c	PF11_0280	PF00076	PF01423	14.5	0.0628404143317	splicing factor, putative	small nuclear ribonucleoprotein F, putative
PFE0865c	PF08_0084	PF00076	PF06220	6.2	0.826282485152	splicing factor, putative	hypothetical protein
PFE0865c	PFL0460w	PF00076	PF01423	14.5	0.722302669341	splicing factor, putative	u6 snRNA-associated Sm-like protein, putative
PFE0865c	PF14_0411	PF00076	PF01423	14.5	0.71142047676	splicing factor, putative	small nuclear ribonuclear protein, putative
PFE0865c	MAL13P1.35	PF00076	PF00076	14.5	0.674040577897	splicing factor, putative	u1 small nuclear ribonucleoprotein a, putative
PFE0865c	PF11_0255	PF00076	PF01423	14.5	0.0185665342913	splicing factor, putative	hypothetical protein
PFE0865c	PFI0475w	PF00076	PF01423	14.5	0.427657449974	splicing factor, putative	small nuclear ribonucleoprotein (snRNP), putative
PFA0345w	PF11_0416	PF00036	PF00612	4.4	0.927210466764	centrin, putative	myosin heavy chain subunit, putative
PFA0345w	MAL13P1.148	PF00036	PF00612	4.4	0.0604576882806	centrin, putative	P. falciparum myosin
PFC0845c	PFD0770c	PF00097	PF00827	3.2	0.0205593318179	ubiquitin--protein ligase, putative	ribosomal protein l15, putative
PFC0845c	PFL1775c	PF00097	PF01795	3.6	0.447314389087	ubiquitin--protein ligase, putative	hypothetical protein, conserved
PFC0845c	PF13_0346	PF00097	PF00240	5.7	0.0167108645638	ubiquitin--protein ligase, putative	ubiquitin/ribosomal fusion protein uba52 homologue, putative
PFC0845c	PFB0830w	PF00097	PF01283	3.0	0.23667978961	ubiquitin--protein ligase, putative	Ribosomal protein S26e, putative
PFC0845c	PF13_0224	PF00097	PF01775	7.3	0.0083507555242	ubiquitin--protein ligase, putative	60S ribosomal subunit protein L18, putative
PFC0845c	PF14_0027	PF00097	PF00240	5.7	0.0309946044808	ubiquitin--protein ligase, putative	ribosomal S27a, putative
PFC0845c	PFL2055w	PF00097	PF00833	3.6	0.00293949826092	ubiquitin--protein ligase, putative	40S ribosomal protein S17, putative
PFC0845c	PF08_0067	PF00097	PF00240	5.7	0.198244427124	ubiquitin--protein ligase, putative	hypothetical protein
PFD0265w	PF11_0183	PB004580	PF00071	3.7	0.12498402675	pre-mRNA splicing factor, putative	GTP-binding nuclear protein ran/tc4
PFD0780w	PF14_0031	PF01425	PF02985	5.5	0.803789445303	glutamyl-tRNA(Gln) amidotransferase subunit A, putative	hypothetical protein
PF14_0133	PF14_0133	PF00005	PF00005	4.9	0.999395416906	ATP-dependent transporter, putative	ATP-dependent transporter, putative
PF14_0133	PF11_0225	PF00005	PF00005	4.9	0.643344235243	ATP-dependent transporter, putative	PfGCN20
PF14_0133	PFL1410c	PF00005	PF00005	4.9	0.288278690355	ATP-dependent transporter, putative	hypothetical protein
PF14_0133	PF13_0218	PF00005	PF00005	4.9	0.943101858497	ATP-dependent transporter, putative	ABC transporter, putative
PF14_0133	PFE1150w	PF00005	PF00005	4.9	0.157824368503	ATP-dependent transporter, putative	multidrug resistance protein
PF14_0133	PFC0125w	PF00005	PF00005	4.9	0.983488254804	ATP-dependent transporter, putative	ABC transporter, putative
PF14_0133	PFL0495c	PF00005	PF00005	4.9	0.810603764324	ATP-dependent transporter, putative	ABC transporter, putative
PF14_0133	PF14_0455	PF00005	PF00005	4.9	0.902930803328	ATP-dependent transporter, putative	multidrug resistance protein 2
PF14_0133	PFL1545c	PF00005	PF00118	4.3	0.477340458564	ATP-dependent transporter, putative	chaperonin cpn60
PF14_0133	PF13_0271	PF00005	PF00005	4.9	0.42806231848	ATP-dependent transporter, putative	ABC transporter, putative
PF14_0133	PF08_0078	PF00005	PF00005	4.9	0.901528508166	ATP-dependent transporter, putative	hypothetical protein
PF14_0133	PF11_0466	PF00005	PF00005	4.9	0.948921099672	ATP-dependent transporter, putative	transport protein, putative
PF14_0132	PF14_0041	PF00380	PF00252	6.2	0.883511371323	ribosomal protein S9, putative	ribosomal protein L16, putative
PFL2180w	PFL0500w	PF00297	PF00687	5.4	0.532868005903	50S ribosomal protein L3, putative	50S ribosomal protein L1, putative
PFL2180w	PFE0350c	PF00297	PF00573	5.3	0.00536106070753	50S ribosomal protein L3, putative	60S ribosomal subunit protein L4/L1, putative
PFL2180w	PF14_0391	PF00297	PF00687	5.4	0.00410384049585	50S ribosomal protein L3, putative	ribosomal protein L1, putative
PFL2180w	PF14_0289	PF00297	PF01196	6.2	0.937569597553	50S ribosomal protein L3, putative	ribosomal protein L17, putative
PFL2180w	PFE1125w	PF00297	PF01196	6.2	0.548024238177	50S ribosomal protein L3, putative	50S ribosomal subunit protein L17, putative
PFL2180w	PF07_0046	PF00297	PF00687	5.4	0.793549304483	50S ribosomal protein L3, putative	50S ribosomal protein L1, putative
PFL2180w	PF08_0038	PF00297	PF00573	5.3	0.959241198627	50S ribosomal protein L3, putative	hypothetical protein
PFL2180w	PFC0675c	PF00297	PF06984	6.0	0.892162678918	50S ribosomal protein L3, putative	hypothetical protein
PF13_0142	PF13_0142	PF01423	PF01423	387.1	0.999395416906	u6 snRNA-associated sm-like protein, putative	u6 snRNA-associated sm-like protein, putative
PF13_0142	PFE1020w	PF01423	PF01423	387.1	0.995367408305	u6 snRNA-associated sm-like protein, putative	u6 snRNA-associated sm-like protein Lsm2, putative
PF13_0142	MAL13P1.120	PF01423	PF00076	14.5	0.954369417142	u6 snRNA-associated sm-like protein, putative	splicing factor, putative
PF13_0142	PF11_0200	PF01423	PF00076	14.5	0.912742890846	u6 snRNA-associated sm-like protein, putative	U2 snRNP auxiliary factor, small subunit, putative
PF13_0142	MAL13P1.253	PF01423	PF01423	387.1	0.721688194968	u6 snRNA-associated sm-like protein, putative	small nuclear ribonucleoprotein, putative
PF13_0142	PF14_0146	PF01423	PF01423	387.1	0.750342449373	u6 snRNA-associated sm-like protein, putative	ribonucleoprotein, putative
PF13_0142	PFB0865w	PF01423	PF01423	387.1	0.99564924461	u6 snRNA-associated sm-like protein, putative	small nuclear ribonucleoprotein, putative
PF13_0142	PF14_0026	PF01423	PF06220	20.3	0.427056623009	u6 snRNA-associated sm-like protein, putative	hypothetical protein
PF13_0142	PFL1520w	PF01423	PF02966	20.3	0.727040918471	u6 snRNA-associated sm-like protein, putative	dim1 protein homolog, putative
PF13_0142	PF11_0524	PF01423	PF01423	387.1	0.837388619522	u6 snRNA-associated sm-like protein, putative	U6 snRNA associated Sm-like protein Ls; U6 snRNA associated Sm-like protein LsM4, putative
PF13_0142	MAL8P1.9	PF01423	PF01423	387.1	0.99421930558	u6 snRNA-associated sm-like protein, putative	u6 snRNA-associated sm-like protein, putative
PF13_0142	PF14_0194	PF01423	PF00076	14.5	0.501277227226	u6 snRNA-associated sm-like protein, putative	spliceosome-associated protein, putative
PF13_0142	MAL13P1.338	PF01423	PF00076	14.5	0.312279479736	u6 snRNA-associated sm-like protein, putative	u1 small nuclear ribonucleoprotein, putative
PF13_0142	MAL8P1.48	PF01423	PF01423	387.1	0.307662596829	u6 snRNA-associated sm-like protein, putative	small nuclear ribonucleoprotein, putative
PF13_0142	PF14_0057	PF01423	PF00076	14.5	0.750034128819	u6 snRNA-associated sm-like protein, putative	RNA binding protein, putative
PF13_0142	PF11_0266	PF01423	PF01423	387.1	0.932979125992	u6 snRNA-associated sm-like protein, putative	small nuclear ribonucleoprotein D1, putative
PF13_0142	PF11_0280	PF01423	PF01423	387.1	0.986107857476	u6 snRNA-associated sm-like protein, putative	small nuclear ribonucleoprotein F, putative
PF13_0142	PF08_0084	PF01423	PF06220	20.3	0.926405452216	u6 snRNA-associated sm-like protein, putative	hypothetical protein
PF13_0142	PFL0460w	PF01423	PF01423	387.1	0.997817973338	u6 snRNA-associated sm-like protein, putative	u6 snRNA-associated Sm-like protein, putative
PF13_0142	PF14_0411	PF01423	PF01423	387.1	0.985951039603	u6 snRNA-associated sm-like protein, putative	small nuclear ribonuclear protein, putative
PF13_0142	MAL13P1.35	PF01423	PF00076	14.5	0.528309290049	u6 snRNA-associated sm-like protein, putative	u1 small nuclear ribonucleoprotein a, putative
PF13_0142	PF11_0255	PF01423	PF01423	387.1	0.458222471394	u6 snRNA-associated sm-like protein, putative	hypothetical protein
PF13_0142	PF11_0250	PF01423	PF01248	6.0	0.94619782547	u6 snRNA-associated sm-like protein, putative	high mobility group-like protein NHP2, putative
PF13_0142	PFI0475w	PF01423	PF01423	387.1	0.996302509157	u6 snRNA-associated sm-like protein, putative	small nuclear ribonucleoprotein (snRNP), putative
PFI0215c	PF14_0215	PF04573	PF00097	3.3	0.211822050974	signal peptidase, putative	hypothetical protein
PFI0215c	PF10_0276	PF04573	PF00097	3.3	0.554622633027	signal peptidase, putative	hypothetical protein
PFI0215c	PFL0440c	PF04573	PF00097	3.3	0.0988606274743	signal peptidase, putative	hypothetical protein
PFI0215c	PF14_0054	PF04573	PF00097	3.3	0.0166677520465	signal peptidase, putative	hypothetical protein, conserved
PF14_0358	PF14_0358	PF04051	PF04051	5.5	0.999395416906	41-2 protein antigen precursor	41-2 protein antigen precursor
PFI0470w	PFI0470w	PF00498	PF00498	3.0	0.999395416906	FHA domain protein, putative	FHA domain protein, putative
PFI0470w	PFD0770c	PF00097	PF00827	3.2	0.0182445119015	FHA domain protein, putative	ribosomal protein l15, putative
PFI0470w	PFL0275w	PF00498	PF00498	3.0	0.944261743078	FHA domain protein, putative	hypothetical protein
PFI0470w	PF13_0346	PF00097	PF00240	5.7	0.0493621153214	FHA domain protein, putative	ubiquitin/ribosomal fusion protein uba52 homologue, putative
PFI0470w	PFB0830w	PF00097	PF01283	3.0	0.00526547315726	FHA domain protein, putative	Ribosomal protein S26e, putative
PFI0470w	PF13_0224	PF00097	PF01775	7.3	0.0604035374178	FHA domain protein, putative	60S ribosomal subunit protein L18, putative
PFI0470w	PF14_0027	PF00097	PF00240	5.7	0.0253705126697	FHA domain protein, putative	ribosomal S27a, putative
PFI0470w	PFL2055w	PF00097	PF00833	3.6	0.0218515083565	FHA domain protein, putative	40S ribosomal protein S17, putative
PFI0425w	PF14_0208	PF00153	PF02953	6.6	0.980890967379	transporter, putative	hypothetical protein, conserved
PFI0425w	PFL0430w	PF00153	PF02953	6.6	0.959868166337	transporter, putative	tim10 homologue, putative
PFI0425w	PFL2065c	PF00153	PF02953	6.6	0.481120834033	transporter, putative	mitochondrial import inner membrane translocase subunit, putative
PFI0425w	PF13_0358	PF00153	PF02953	6.6	0.996787164917	transporter, putative	mitochondrial import inner membrane translocase, putative
PF07_0054	PF07_0054	PF00125	PF00125	11.6	0.999395416906	histone h2b, putative	histone h2b, putative
PF07_0054	PFL0185c	PF00125	PF00956	14.5	0.956970060243	histone h2b, putative	nucleosome assembly protein 1, putative
PF07_0054	PF11_0061	PF00125	PF00125	11.6	0.985624517506	histone h2b, putative	histone H4, putative
PF07_0054	PF11_0062	PF00125	PF00125	11.6	0.753846473651	histone h2b, putative	histone H2B
PF07_0054	PF13_0185	PF00125	PF00125	11.6	0.247453204302	histone h2b, putative	histone h3, putative
PF07_0054	PFL2440w	PF00125	PF00097	12.8	0.0884447962369	histone h2b, putative	DNA repair protein rhp16, putative
PF07_0054	PFC0920w	PF00125	PF00125	11.6	0.998841093069	histone h2b, putative	histone H2A variant, putative
PF07_0054	PFF0865w	PF00125	PF00125	11.6	0.662453057411	histone h2b, putative	histone h3
PF07_0054	PFI0930c	PF00125	PF00956	14.5	0.952171985059	histone h2b, putative	Nucleosome assembly protein
PF07_0054	PFF0510w	PF00125	PF00125	11.6	0.662453057411	histone h2b, putative	histone H3, putative
PF07_0054	PF11_0477	PF00125	PF00808	3.3	0.995176937077	histone h2b, putative	CCAAT-box DNA binding protein subunit B
PF07_0054	PFF0860c	PF00125	PF00125	11.6	0.662453057411	histone h2b, putative	histone h2a
PFD0770c	PFL0275w	PF00827	PF00097	3.2	0.0206717689459	ribosomal protein l15, putative	hypothetical protein
PFD0770c	PFE1490c	PF00827	PF00097	3.2	0.179764016996	ribosomal protein l15, putative	hypothetical protein
PFD0770c	PF14_0215	PF00827	PF00097	3.2	0.0063542594929	ribosomal protein l15, putative	hypothetical protein
PFD0770c	PFL2440w	PF00827	PF00097	3.2	0.241693227456	ribosomal protein l15, putative	DNA repair protein rhp16, putative
PFD0770c	PFB0440c	PF00827	PF00097	3.2	0.248460178877	ribosomal protein l15, putative	hypothetical protein
PFD0770c	PFE0610c	PF00827	PF00097	3.2	0.763309559879	ribosomal protein l15, putative	CDK-activating kinase assembly factor, putative
PFD0770c	MAL7P1.155	PF00827	PF00097	3.2	0.00123730849663	ribosomal protein l15, putative	hypothetical protein
PFD0770c	MAL13P1.216	PF00827	PF00097	3.2	0.204878451926	ribosomal protein l15, putative	DNA helicase, putative
PFD0770c	PFC0610c	PF00827	PF00097	3.2	0.0173950199005	ribosomal protein l15, putative	hypothetical protein
PFD0770c	PF10_0276	PF00827	PF00097	3.2	0.0026758443164	ribosomal protein l15, putative	hypothetical protein
PFD0770c	PF10_0117	PF00827	PF00097	3.2	0.00347047167068	ribosomal protein l15, putative	hypothetical protein
PFD0770c	PFD0765w	PF00827	PF00097	3.2	0.0194195041136	ribosomal protein l15, putative	RING finger protein, putative
PFD0770c	PFF0165c	PF00827	PF00097	3.2	0.0589899984368	ribosomal protein l15, putative	hypothetical protein
PFD0770c	PFL0440c	PF00827	PF00097	3.2	0.00182006726206	ribosomal protein l15, putative	hypothetical protein
PFD0770c	PFC0740c	PF00827	PF00097	3.2	0.125970255879	ribosomal protein l15, putative	binding protein, putative
PFD0770c	PF14_0054	PF00827	PF00097	3.2	0.00907405922514	ribosomal protein l15, putative	hypothetical protein, conserved
PFF1265w	PFF1265w	PF00106	PF00106	7.6	0.999395416906	oxidoreductase, short-chain dehydrogenase family, putative	oxidoreductase, short-chain dehydrogenase family, putative
PFF1265w	PFL0420w	PF00106	PF01490	3.2	0.0619453107387	oxidoreductase, short-chain dehydrogenase family, putative	hypothetical protein
PFF1265w	PFF1430c	PF00106	PF01490	3.2	0.0619453107387	oxidoreductase, short-chain dehydrogenase family, putative	transmembrane amino acid transporter protein, putative
PFF1265w	PF14_0615	PF00106	PF01992	15.1	0.0612264416532	oxidoreductase, short-chain dehydrogenase family, putative	ATP synthase (C/AC39) subunit, putative
PF11_0225	PF11_0225	PF00005	PF00005	4.9	0.999395416906	PfGCN20	PfGCN20
PF11_0225	PFL1410c	PF00005	PF00005	4.9	0.991531260639	PfGCN20	hypothetical protein
PF11_0225	PF13_0218	PF00005	PF00005	4.9	0.796369226742	PfGCN20	ABC transporter, putative
PF11_0225	PFE1150w	PF00005	PF00005	4.9	0.496167161167	PfGCN20	multidrug resistance protein
PF11_0225	PFC0125w	PF00005	PF00005	4.9	0.954587617443	PfGCN20	ABC transporter, putative
PF11_0225	PFL0495c	PF00005	PF00005	4.9	0.877481405114	PfGCN20	ABC transporter, putative
PF11_0225	PF14_0455	PF00005	PF00005	4.9	0.984799362128	PfGCN20	multidrug resistance protein 2
PF11_0225	PF13_0271	PF00005	PF00005	4.9	0.660688486103	PfGCN20	ABC transporter, putative
PF11_0225	PF11_0466	PF00005	PF00005	4.9	0.953198245431	PfGCN20	transport protein, putative
PFL0080c	PFL1545c	PF00069	PF00118	3.8	0.928136189528	serine/threonine-protein kinase Nek1, putative	chaperonin cpn60
PFL0500w	PF10_0272	PF00687	PF00297	5.4	0.206430064425	50S ribosomal protein L1, putative	ribosomal protein L3, putative
PFE1225w	PFE1225w	PF00542	PF00542	6.0	0.999395416906	50S ribosomal subunit protein L12, putative	50S ribosomal subunit protein L12, putative
PFE1225w	PFB0545c	PF00542	PF00542	6.0	0.725044554522	50S ribosomal subunit protein L12, putative	ribosomal protein L7/L12, putative
PFA0190c	PFA0190c	PF00022	PF00022	8.5	0.999395416906	actin	actin
PFA0190c	PF14_0124	PF00022	PF00022	8.5	0.998934149504	actin	actin II
PFA0190c	PF07_0077	PF00022	PF00022	8.5	0.849351769281	actin	hypothetical protein
PFA0190c	PF14_0218	PF00022	PF00022	8.5	0.217142626693	actin	actin, putative
PFA0190c	PF11_0047	PF00022	PF00022	8.5	0.162526944943	actin	hypothetical protein
PFA0190c	PF13_0326	PF00022	PF00241	27.2	0.25136169839	actin	actin-depolymerizing factor, putative
PFA0190c	PFE0255w	PF00022	PF00022	8.5	0.893232685314	actin	actin-related protein, putative
PFA0190c	PFD0487c	PF00022	PF00022	8.5	0.662453057411	actin	actin-like protein, putative
PFA0190c	PFI0520w	PF00022	PF00022	8.5	0.83843157768	actin	actin-like protein, putative
PFL0630w	PFB0320c	PF00111	PF01521	4.9	0.926931393902	iron-sulfur subunit of succinate dehydrogenase	hypothetical protein, conserved
PFL0145c	PF14_0122	PF00505	PF02136	3.4	0.683509434435	high mobility group protein	nuclear transport factor 2, putative
PFL0145c	PF14_0207	PF00505	PF05158	4.6	0.0919905250625	high mobility group protein	RNA polymerase subunit, putative
PFE1020w	PFE1020w	PF01423	PF01423	387.1	0.999395416906	u6 snRNA-associated sm-like protein Lsm2, putative	u6 snRNA-associated sm-like protein Lsm2, putative
PFE1020w	MAL13P1.120	PF01423	PF00076	14.5	0.954807423819	u6 snRNA-associated sm-like protein Lsm2, putative	splicing factor, putative
PFE1020w	PF11_0200	PF01423	PF00076	14.5	0.825560452177	u6 snRNA-associated sm-like protein Lsm2, putative	U2 snRNP auxiliary factor, small subunit, putative
PFE1020w	MAL13P1.253	PF01423	PF01423	387.1	0.56217752794	u6 snRNA-associated sm-like protein Lsm2, putative	small nuclear ribonucleoprotein, putative
PFE1020w	PF14_0146	PF01423	PF01423	387.1	0.582077881503	u6 snRNA-associated sm-like protein Lsm2, putative	ribonucleoprotein, putative
PFE1020w	PFB0865w	PF01423	PF01423	387.1	0.977205468685	u6 snRNA-associated sm-like protein Lsm2, putative	small nuclear ribonucleoprotein, putative
PFE1020w	PF14_0026	PF01423	PF06220	20.3	0.466896612359	u6 snRNA-associated sm-like protein Lsm2, putative	hypothetical protein
PFE1020w	PFL1520w	PF01423	PF02966	20.3	0.800703810805	u6 snRNA-associated sm-like protein Lsm2, putative	dim1 protein homolog, putative
PFE1020w	PF11_0524	PF01423	PF01423	387.1	0.929344304095	u6 snRNA-associated sm-like protein Lsm2, putative	U6 snRNA associated Sm-like protein Ls; U6 snRNA associated Sm-like protein LsM4, putative
PFE1020w	MAL8P1.9	PF01423	PF01423	387.1	0.995793580765	u6 snRNA-associated sm-like protein Lsm2, putative	u6 snRNA-associated sm-like protein, putative
PFE1020w	PF14_0194	PF01423	PF00076	14.5	0.894329089589	u6 snRNA-associated sm-like protein Lsm2, putative	spliceosome-associated protein, putative
PFE1020w	MAL13P1.338	PF01423	PF00076	14.5	0.604784952969	u6 snRNA-associated sm-like protein Lsm2, putative	u1 small nuclear ribonucleoprotein, putative
PFE1020w	MAL8P1.48	PF01423	PF01423	387.1	0.80346264709	u6 snRNA-associated sm-like protein Lsm2, putative	small nuclear ribonucleoprotein, putative
PFE1020w	PF14_0057	PF01423	PF00076	14.5	0.954128648333	u6 snRNA-associated sm-like protein Lsm2, putative	RNA binding protein, putative
PFE1020w	PF11_0266	PF01423	PF01423	387.1	0.765358116237	u6 snRNA-associated sm-like protein Lsm2, putative	small nuclear ribonucleoprotein D1, putative
PFE1020w	PF11_0280	PF01423	PF01423	387.1	0.997016537867	u6 snRNA-associated sm-like protein Lsm2, putative	small nuclear ribonucleoprotein F, putative
PFE1020w	PF08_0084	PF01423	PF06220	20.3	0.94503659832	u6 snRNA-associated sm-like protein Lsm2, putative	hypothetical protein
PFE1020w	PFL0460w	PF01423	PF01423	387.1	0.995498770973	u6 snRNA-associated sm-like protein Lsm2, putative	u6 snRNA-associated Sm-like protein, putative
PFE1020w	PF14_0411	PF01423	PF01423	387.1	0.92850374152	u6 snRNA-associated sm-like protein Lsm2, putative	small nuclear ribonuclear protein, putative
PFE1020w	MAL13P1.35	PF01423	PF00076	14.5	0.682703351037	u6 snRNA-associated sm-like protein Lsm2, putative	u1 small nuclear ribonucleoprotein a, putative
PFE1020w	PF11_0255	PF01423	PF01423	387.1	0.925467705419	u6 snRNA-associated sm-like protein Lsm2, putative	hypothetical protein
PFE1020w	PF11_0250	PF01423	PF01248	6.0	0.960302434733	u6 snRNA-associated sm-like protein Lsm2, putative	high mobility group-like protein NHP2, putative
PFE1020w	PFI0475w	PF01423	PF01423	387.1	0.995291630107	u6 snRNA-associated sm-like protein Lsm2, putative	small nuclear ribonucleoprotein (snRNP), putative
PF11_0454	PF10_0264	PF01249	PF00318	6.2	0.618816209686	Ribosomal protein, 40S subunit, putative	40S ribosomal protein, putative
PFF0830w	PFB0805c	PF01602	PF01217	9.4	0.0589903113472	alpha adaptin-like protein, putative	clathrin coat assembly protein, putative
PF14_0232	PF14_0232	PF00378	PF00378	11.2	0.999395416906	hypothetical protein, conserved	hypothetical protein, conserved
PF14_0232	PF14_0581	PF00378	PF00338	4.7	0.837134654687	hypothetical protein, conserved	ribosomal protein S10, putative
PF07_0088	PF10_0264	PF00177	PF00318	5.4	0.959549261083	40S ribosomal protein S5, putative	40S ribosomal protein, putative
PFL0185c	PF11_0061	PF00956	PF00125	14.5	0.466360123259	nucleosome assembly protein 1, putative	histone H4, putative
PFL0185c	PF11_0062	PF00956	PF00125	14.5	0.199336962182	nucleosome assembly protein 1, putative	histone H2B
PFL0185c	PF13_0185	PF00956	PF00125	14.5	0.101316760899	nucleosome assembly protein 1, putative	histone h3, putative
PFL0185c	PFC0920w	PF00956	PF00125	14.5	0.876864515783	nucleosome assembly protein 1, putative	histone H2A variant, putative
PFL0185c	PFF0865w	PF00956	PF00125	14.5	0.662453057411	nucleosome assembly protein 1, putative	histone h3
PFL0185c	PFF0510w	PF00956	PF00125	14.5	0.662453057411	nucleosome assembly protein 1, putative	histone H3, putative
PFL0185c	PFF0860c	PF00956	PF00125	14.5	0.662453057411	nucleosome assembly protein 1, putative	histone h2a
PF14_0122	PF14_0122	PF02136	PF02136	4.5	0.999395416906	nuclear transport factor 2, putative	nuclear transport factor 2, putative
PF14_0122	PFL0290w	PF02136	PF00505	3.4	0.735672848093	nuclear transport factor 2, putative	hypothetical protein
PF14_0122	PF13_0326	PF02136	PF00241	4.4	0.0147901709702	nuclear transport factor 2, putative	actin-depolymerizing factor, putative
PF14_0122	MAL8P1.72	PF02136	PF00505	3.4	0.00497560282432	nuclear transport factor 2, putative	high mobility group protein, putative
PF14_0122	PFE0165w	PF02136	PF00241	4.4	0.140766146617	nuclear transport factor 2, putative	actin depolymerizing factor, putative
PF14_0124	PF14_0124	PF00022	PF00022	8.5	0.999395416906	actin II	actin II
PF14_0124	PF07_0077	PF00022	PF00022	8.5	0.885609949916	actin II	hypothetical protein
PF14_0124	PF14_0218	PF00022	PF00022	8.5	0.318614869133	actin II	actin, putative
PF14_0124	PF11_0047	PF00022	PF00022	8.5	0.137560504057	actin II	hypothetical protein
PF14_0124	PF13_0326	PF00022	PF00241	27.2	0.106336021424	actin II	actin-depolymerizing factor, putative
PF14_0124	PFE0255w	PF00022	PF00022	8.5	0.8853572182	actin II	actin-related protein, putative
PF14_0124	PFD0487c	PF00022	PF00022	8.5	0.662453057411	actin II	actin-like protein, putative
PF14_0124	PFI0520w	PF00022	PF00022	8.5	0.705613310865	actin II	actin-like protein, putative
PF13_0156	PF13_0156	PF00227	PF00227	103.0	0.999395416906	proteasome subunit beta type 7 precursor, putative	proteasome subunit beta type 7 precursor, putative
PF13_0156	PF07_0112	PF00227	PF00227	103.0	0.994425769283	proteasome subunit beta type 7 precursor, putative	proteasome subunit alpha type 5, putative
PF13_0156	PFI1545c	PF00227	PF00227	103.0	0.996138435357	proteasome subunit beta type 7 precursor, putative	proteasome precursor, putative
PF13_0156	PFC0745c	PF00227	PF00227	103.0	0.996417324376	proteasome subunit beta type 7 precursor, putative	proteasome component C8, putative
PF13_0156	PFF0420c	PF00227	PF00227	103.0	0.662453057411	proteasome subunit beta type 7 precursor, putative	proteasome subunit alpha type 2, putative
PF13_0156	PFA0400c	PF00227	PF00227	103.0	0.998288420274	proteasome subunit beta type 7 precursor, putative	beta3 proteasome subunit, putative
PF13_0156	MAL13P1.270	PF00227	PF00227	103.0	0.998478252273	proteasome subunit beta type 7 precursor, putative	proteasome subunit, putative
PF13_0156	MAL8P1.128	PF00227	PF00227	103.0	0.997731842464	proteasome subunit beta type 7 precursor, putative	proteasome subunit alpha, putative
PF13_0156	PF14_0716	PF00227	PF00227	103.0	0.998602942468	proteasome subunit beta type 7 precursor, putative	Proteosome subunit alpha type 1, putative
PF13_0156	PF14_0676	PF00227	PF00227	103.0	0.978797512055	proteasome subunit beta type 7 precursor, putative	20S proteasome beta 4 subunit, putative
PF13_0156	PF10_0111	PF00227	PF00227	103.0	0.996399002226	proteasome subunit beta type 7 precursor, putative	20S proteasome beta subunit, putative
PF13_0157	PF13_0157	PF00156	PF00156	3.0	0.999395416906	ribose-phosphate pyrophosphokinase, putative	ribose-phosphate pyrophosphokinase, putative
PF07_0112	PF07_0112	PF00227	PF00227	103.0	0.999395416906	proteasome subunit alpha type 5, putative	proteasome subunit alpha type 5, putative
PF07_0112	PFI1545c	PF00227	PF00227	103.0	0.998661722545	proteasome subunit alpha type 5, putative	proteasome precursor, putative
PF07_0112	PFC0745c	PF00227	PF00227	103.0	0.997167293112	proteasome subunit alpha type 5, putative	proteasome component C8, putative
PF07_0112	PFF0420c	PF00227	PF00227	103.0	0.662453057411	proteasome subunit alpha type 5, putative	proteasome subunit alpha type 2, putative
PF07_0112	PFA0400c	PF00227	PF00227	103.0	0.994727273143	proteasome subunit alpha type 5, putative	beta3 proteasome subunit, putative
PF07_0112	MAL13P1.270	PF00227	PF00227	103.0	0.996712094638	proteasome subunit alpha type 5, putative	proteasome subunit, putative
PF07_0112	MAL8P1.128	PF00227	PF00227	103.0	0.998593891619	proteasome subunit alpha type 5, putative	proteasome subunit alpha, putative
PF07_0112	PF14_0716	PF00227	PF00227	103.0	0.991713127221	proteasome subunit alpha type 5, putative	Proteosome subunit alpha type 1, putative
PF07_0112	PF14_0676	PF00227	PF00227	103.0	0.998082702963	proteasome subunit alpha type 5, putative	20S proteasome beta 4 subunit, putative
PF07_0112	PF10_0111	PF00227	PF00227	103.0	0.998357652989	proteasome subunit alpha type 5, putative	20S proteasome beta subunit, putative
PF07_0115	PF14_0028	PF00702	PF01805	3.4	0.975501705146	integral membrane protein, putative	hypothetical protein, conserved
PFB0210c	PF14_0615	PF00083	PF01992	4.5	0.0155360034244	monosaccharide transporter, putative	ATP synthase (C/AC39) subunit, putative
PFC0250c	PFE0435c	PF03372	PF00436	5.1	0.688942495379	AP endonuclease (DNA-(apurinic or apyrimidinic site) lyase), putative	single-strand binding protein, putative
PF07_0065	PF07_0065	PF01545	PF01545	5.5	0.999395416906	zinc transporter, putative	zinc transporter, putative
PFL1410c	PFL1410c	PF00005	PF00005	4.9	0.999395416906	hypothetical protein	hypothetical protein
PFL1410c	PF13_0218	PF00005	PF00005	4.9	0.150147224261	hypothetical protein	ABC transporter, putative
PFL1410c	PFE1150w	PF00005	PF00005	4.9	0.684139660931	hypothetical protein	multidrug resistance protein
PFL1410c	PFC0125w	PF00005	PF00005	4.9	0.559655802437	hypothetical protein	ABC transporter, putative
PFL1410c	PFL0495c	PF00005	PF00005	4.9	0.231988514745	hypothetical protein	ABC transporter, putative
PFL1410c	PF14_0455	PF00005	PF00005	4.9	0.899573942902	hypothetical protein	multidrug resistance protein 2
PFL1410c	PF13_0271	PF00005	PF00005	4.9	0.356405302126	hypothetical protein	ABC transporter, putative
PFL1410c	PF11_0466	PF00005	PF00005	4.9	0.547153704752	hypothetical protein	transport protein, putative
PFE0350c	PF10_0272	PF00573	PF00297	5.3	0.944534700463	60S ribosomal subunit protein L4/L1, putative	ribosomal protein L3, putative
PFC0490w	PF11_0171	PF04597	PF00400	7.0	0.924707659568	hypothetical protein	hypothetical protein
PFC0490w	PF11_0173	PF04597	PF02516	6.5	0.501513522392	hypothetical protein	oligosacharyl transferase STT3 subunit, putative
PFC0490w	PF14_0314	PF04597	PF00400	7.0	0.0668356095128	hypothetical protein	chromatin assembly factor 1 p55 subunit, putative
PFC0490w	PF11_0400	PF04597	PF00400	7.0	0.0971458382648	hypothetical protein	hypothetical protein
PF10_0366	PF14_0208	PF00153	PF02953	6.6	0.953345274026	ADP/ATP transporter on adenylate translocase	hypothetical protein, conserved
PF10_0366	PFL0430w	PF00153	PF02953	6.6	0.996124417853	ADP/ATP transporter on adenylate translocase	tim10 homologue, putative
PF10_0366	PFL2065c	PF00153	PF02953	6.6	0.860597498458	ADP/ATP transporter on adenylate translocase	mitochondrial import inner membrane translocase subunit, putative
PF10_0366	PF13_0358	PF00153	PF02953	6.6	0.908715791346	ADP/ATP transporter on adenylate translocase	mitochondrial import inner membrane translocase, putative
PFI1545c	PFI1545c	PF00227	PF00227	103.0	0.999395416906	proteasome precursor, putative	proteasome precursor, putative
PFI1545c	PFC0745c	PF00227	PF00227	103.0	0.998750978967	proteasome precursor, putative	proteasome component C8, putative
PFI1545c	PFF0420c	PF00227	PF00227	103.0	0.662453057411	proteasome precursor, putative	proteasome subunit alpha type 2, putative
PFI1545c	PFA0400c	PF00227	PF00227	103.0	0.99802447576	proteasome precursor, putative	beta3 proteasome subunit, putative
PFI1545c	MAL13P1.270	PF00227	PF00227	103.0	0.998678541252	proteasome precursor, putative	proteasome subunit, putative
PFI1545c	MAL8P1.128	PF00227	PF00227	103.0	0.999075548198	proteasome precursor, putative	proteasome subunit alpha, putative
PFI1545c	PF14_0716	PF00227	PF00227	103.0	0.99748825433	proteasome precursor, putative	Proteosome subunit alpha type 1, putative
PFI1545c	PF14_0676	PF00227	PF00227	103.0	0.996612611545	proteasome precursor, putative	20S proteasome beta 4 subunit, putative
PFI1545c	PF10_0111	PF00227	PF00227	103.0	0.997793046252	proteasome precursor, putative	20S proteasome beta subunit, putative
PFL1550w	PFL1550w	PF00070	PF00070	3.0	0.999395416906	lipoamide dehydrogenase	lipoamide dehydrogenase
PFL1550w	PF14_0192	PF00070	PF00070	3.0	0.908833065375	lipoamide dehydrogenase	glutathione reductase
PFL1550w	PFI1170c	PF00070	PF00070	3.0	0.988993552751	lipoamide dehydrogenase	Thioredoxin reductase
PFL1550w	PF08_0066	PF00070	PF00070	3.0	0.998973013709	lipoamide dehydrogenase	lipoamide dehydrogenase, putative
MAL7P1.164	PFB0805c	PF01602	PF01217	9.4	0.0147414183888	adapter-related protein, putative	clathrin coat assembly protein, putative
MAL7P1.164	PF11_0202	PF01602	PF00928	15.2	0.718532464879	adapter-related protein, putative	clathrin coat assembly protein, putative
MAL7P1.164	PFL0885w	PF01602	PF00928	15.2	0.108549753202	adapter-related protein, putative	hypothetical protein
MAL7P1.164	PF11_0187	PF01602	PF01217	9.4	0.0974253814455	adapter-related protein, putative	clathrin assembly protein AP19, putative
MAL7P1.164	PFD0745c	PF01602	PF01217	9.4	0.451265030774	adapter-related protein, putative	nonclathrin coat protein zeta2-cop-related protein, putative
MAL7P1.164	PFD1090c	PF01602	PF01217	9.4	0.118156721575	adapter-related protein, putative	clathrin assembly protein, putative
MAL7P1.164	PFL2425w	PF01602	PF01217	9.4	0.166849033334	adapter-related protein, putative	adaptor-related protein complex 3, sigma 2 subunit, putative
MAL7P1.164	PF14_0386	PF01602	PF00928	15.2	0.404832306651	adapter-related protein, putative	hypothetical protein
MAL7P1.164	PF13_0062	PF01602	PF00928	15.2	0.121072947321	adapter-related protein, putative	clathrin-adaptor medium chain, putative
PFC0745c	PFC0745c	PF00227	PF00227	103.0	0.999395416906	proteasome component C8, putative	proteasome component C8, putative
PFC0745c	PFF0420c	PF00227	PF00227	103.0	0.662453057411	proteasome component C8, putative	proteasome subunit alpha type 2, putative
PFC0745c	PFA0400c	PF00227	PF00227	103.0	0.997425720962	proteasome component C8, putative	beta3 proteasome subunit, putative
PFC0745c	MAL13P1.270	PF00227	PF00227	103.0	0.998753581201	proteasome component C8, putative	proteasome subunit, putative
PFC0745c	MAL8P1.128	PF00227	PF00227	103.0	0.998869359831	proteasome component C8, putative	proteasome subunit alpha, putative
PFC0745c	PF14_0716	PF00227	PF00227	103.0	0.998203877705	proteasome component C8, putative	Proteosome subunit alpha type 1, putative
PFC0745c	PF14_0676	PF00227	PF00227	103.0	0.995823103664	proteasome component C8, putative	20S proteasome beta 4 subunit, putative
PFC0745c	PF10_0111	PF00227	PF00227	103.0	0.996758780675	proteasome component C8, putative	20S proteasome beta subunit, putative
PF14_0076	PF14_0564	PF00026	PF01926	4.1	0.0113424326067	plasmepsin 1 precursor	hypothetical protein, conserved
MAL13P1.120	MAL13P1.120	PF00076	PF00076	14.5	0.999395416906	splicing factor, putative	splicing factor, putative
MAL13P1.120	PF11_0200	PF00076	PF00076	14.5	0.950109331358	splicing factor, putative	U2 snRNP auxiliary factor, small subunit, putative
MAL13P1.120	MAL13P1.253	PF00076	PF01423	14.5	0.19954612128	splicing factor, putative	small nuclear ribonucleoprotein, putative
MAL13P1.120	PF14_0146	PF00076	PF01423	14.5	0.0361263690036	splicing factor, putative	ribonucleoprotein, putative
MAL13P1.120	PFL2300w	PF00076	PF01974	3.0	0.256903584098	splicing factor, putative	hypothetical protein
MAL13P1.120	PFB0865w	PF00076	PF01423	14.5	0.586012654979	splicing factor, putative	small nuclear ribonucleoprotein, putative
MAL13P1.120	PF14_0026	PF00076	PF06220	6.2	0.187773796498	splicing factor, putative	hypothetical protein
MAL13P1.120	PF11_0524	PF00076	PF01423	14.5	0.246844661142	splicing factor, putative	U6 snRNA associated Sm-like protein Ls; U6 snRNA associated Sm-like protein LsM4, putative
MAL13P1.120	MAL8P1.9	PF00076	PF01423	14.5	0.97907592185	splicing factor, putative	u6 snRNA-associated sm-like protein, putative
MAL13P1.120	PF14_0194	PF00076	PF00076	14.5	0.995750189311	splicing factor, putative	spliceosome-associated protein, putative
MAL13P1.120	PF14_0514	PF00076	PF01974	3.0	0.498103730129	splicing factor, putative	tRNA intron endonuclease, putative
MAL13P1.120	MAL13P1.338	PF00076	PF00076	14.5	0.975799352075	splicing factor, putative	u1 small nuclear ribonucleoprotein, putative
MAL13P1.120	MAL8P1.48	PF00076	PF01423	14.5	0.236342627834	splicing factor, putative	small nuclear ribonucleoprotein, putative
MAL13P1.120	PF14_0057	PF00076	PF00076	14.5	0.967565826612	splicing factor, putative	RNA binding protein, putative
MAL13P1.120	PF10_0079	PF00076	PF02178	5.8	0.975010811872	splicing factor, putative	hypothetical protein
MAL13P1.120	PF11_0266	PF00076	PF01423	14.5	0.184817151797	splicing factor, putative	small nuclear ribonucleoprotein D1, putative
MAL13P1.120	PF11_0280	PF00076	PF01423	14.5	0.96724021692	splicing factor, putative	small nuclear ribonucleoprotein F, putative
MAL13P1.120	PF08_0084	PF00076	PF06220	6.2	0.890089909615	splicing factor, putative	hypothetical protein
MAL13P1.120	PFL0460w	PF00076	PF01423	14.5	0.96864407828	splicing factor, putative	u6 snRNA-associated Sm-like protein, putative
MAL13P1.120	PF14_0411	PF00076	PF01423	14.5	0.287939471164	splicing factor, putative	small nuclear ribonuclear protein, putative
MAL13P1.120	MAL13P1.35	PF00076	PF00076	14.5	0.986500915544	splicing factor, putative	u1 small nuclear ribonucleoprotein a, putative
MAL13P1.120	PF11_0255	PF00076	PF01423	14.5	0.439916611653	splicing factor, putative	hypothetical protein
MAL13P1.120	PFI0475w	PF00076	PF01423	14.5	0.958342404641	splicing factor, putative	small nuclear ribonucleoprotein (snRNP), putative
PFB0805c	PF11_0202	PF01217	PF00928	21.7	0.0137884155014	clathrin coat assembly protein, putative	clathrin coat assembly protein, putative
PFB0805c	PFL0885w	PF01217	PF00928	21.7	0.201682474763	clathrin coat assembly protein, putative	hypothetical protein
PFB0805c	PFF0655c	PF01217	PF01602	9.4	0.0693779412846	clathrin coat assembly protein, putative	adapter-related protein, putative
PFB0805c	PF14_0529	PF01217	PF01602	9.4	0.177665231917	clathrin coat assembly protein, putative	gamma-adaptin, putative
PFB0805c	PF14_0386	PF01217	PF00928	21.7	0.042235410062	clathrin coat assembly protein, putative	hypothetical protein
PFB0805c	PF13_0062	PF01217	PF00928	21.7	0.0871103615597	clathrin coat assembly protein, putative	clathrin-adaptor medium chain, putative
PF14_0207	PFL0290w	PF05158	PF00505	4.6	0.146683709206	RNA polymerase subunit, putative	hypothetical protein
PF14_0207	MAL8P1.72	PF05158	PF00505	4.6	0.00301832116639	RNA polymerase subunit, putative	high mobility group protein, putative
PF14_0208	PF14_0208	PF02953	PF02953	14.6	0.999395416906	hypothetical protein, conserved	hypothetical protein, conserved
PF14_0208	PFL0430w	PF02953	PF02953	14.6	0.97792777782	hypothetical protein, conserved	tim10 homologue, putative
PF14_0208	PF08_0031	PF02953	PF00153	6.6	0.94097244403	hypothetical protein, conserved	oxoglutarate/malate translocator protein, putative
PF14_0208	PFL2065c	PF02953	PF02953	14.6	0.102742380428	hypothetical protein, conserved	mitochondrial import inner membrane translocase subunit, putative
PF14_0208	PFL0110c	PF02953	PF00153	6.6	0.47072124075	hypothetical protein, conserved	PfmpC
PF14_0208	PFF1330c	PF02953	PF02466	10.6	0.0733504115574	hypothetical protein, conserved	mitochondrial import inner membrane translocase subunit, putative
PF14_0208	PF13_0300	PF02953	PF02466	10.6	0.380966534101	hypothetical protein, conserved	mitochondrial inner membrane translocase, putative
PF14_0208	PF13_0358	PF02953	PF02953	14.6	0.966139042175	hypothetical protein, conserved	mitochondrial import inner membrane translocase, putative
PF14_0208	PF13_0359	PF02953	PF00153	6.6	0.65932807642	hypothetical protein, conserved	mitochondrial carrier protein, putative
PF14_0208	PFL2000w	PF02953	PF00153	6.6	0.47305463906	hypothetical protein, conserved	mitochondrial carrier protein, putative
PF11_0418	PF11_0418	PF00385	PF00385	3.4	0.999395416906	hypothetical protein	hypothetical protein
PF11_0418	PFL1005c	PF00385	PF00385	3.4	0.766601819524	hypothetical protein	chromodomain protein
PF11_0418	PF10_0232	PF00385	PF00385	3.4	0.956964512252	hypothetical protein	hypothetical protein
PFL0275w	PFL0275w	PF00498	PF00498	3.0	0.999395416906	hypothetical protein	hypothetical protein
PFL0275w	PF13_0346	PF00097	PF00240	5.7	0.560234034613	hypothetical protein	ubiquitin/ribosomal fusion protein uba52 homologue, putative
PFL0275w	PFB0830w	PF00097	PF01283	3.0	0.00517453000262	hypothetical protein	Ribosomal protein S26e, putative
PFL0275w	PF13_0224	PF00097	PF01775	7.3	0.0925594925091	hypothetical protein	60S ribosomal subunit protein L18, putative
PFL0275w	PF14_0027	PF00097	PF00240	5.7	0.0401802027288	hypothetical protein	ribosomal S27a, putative
PFL0275w	PFL2055w	PF00097	PF00833	3.6	0.173576923342	hypothetical protein	40S ribosomal protein S17, putative
PFE1490c	PF13_0346	PF00097	PF00240	5.7	0.0774982431338	hypothetical protein	ubiquitin/ribosomal fusion protein uba52 homologue, putative
PFE1490c	PFB0830w	PF00097	PF01283	3.0	0.401129431701	hypothetical protein	Ribosomal protein S26e, putative
PFE1490c	PF13_0224	PF00097	PF01775	7.3	0.0235042594408	hypothetical protein	60S ribosomal subunit protein L18, putative
PFE1490c	PF14_0027	PF00097	PF00240	5.7	0.132790157674	hypothetical protein	ribosomal S27a, putative
PFE1490c	PFL2055w	PF00097	PF00833	3.6	0.0725314257117	hypothetical protein	40S ribosomal protein S17, putative
PFB0320c	PFB0830w	PF01521	PF01283	12.1	0.00667689144277	hypothetical protein, conserved	Ribosomal protein S26e, putative
PF14_0114	PF13_0133	PF01926	PF00026	4.1	0.490039558669	GTP-binding protein, putative	aspartyl (acid) protease, putative
PF11_0061	PF11_0061	PF00125	PF00125	11.6	0.999395416906	histone H4, putative	histone H4, putative
PF11_0061	PF11_0062	PF00125	PF00125	11.6	0.995190175102	histone H4, putative	histone H2B
PF11_0061	PF13_0185	PF00125	PF00125	11.6	0.987962354892	histone H4, putative	histone h3, putative
PF11_0061	PFL2440w	PF00125	PF00097	12.8	0.133012369602	histone H4, putative	DNA repair protein rhp16, putative
PF11_0061	PFC0920w	PF00125	PF00125	11.6	0.989155871566	histone H4, putative	histone H2A variant, putative
PF11_0061	PFF0865w	PF00125	PF00125	11.6	0.662453057411	histone H4, putative	histone h3
PF11_0061	PFI0930c	PF00125	PF00956	14.5	0.977433914582	histone H4, putative	Nucleosome assembly protein
PF11_0061	PFF0510w	PF00125	PF00125	11.6	0.662453057411	histone H4, putative	histone H3, putative
PF11_0061	PF11_0477	PF00125	PF00808	3.3	0.981380907409	histone H4, putative	CCAAT-box DNA binding protein subunit B
PF11_0061	PFF0860c	PF00125	PF00125	11.6	0.662453057411	histone H4, putative	histone h2a
PF11_0062	PF11_0062	PF00125	PF00125	11.6	0.999395416906	histone H2B	histone H2B
PF11_0062	PF13_0185	PF00125	PF00125	11.6	0.995694528679	histone H2B	histone h3, putative
PF11_0062	PFL2440w	PF00125	PF00097	12.8	0.221209540233	histone H2B	DNA repair protein rhp16, putative
PF11_0062	PFC0920w	PF00125	PF00125	11.6	0.710486829872	histone H2B	histone H2A variant, putative
PF11_0062	PFF0865w	PF00125	PF00125	11.6	0.662453057411	histone H2B	histone h3
PF11_0062	PFI0930c	PF00125	PF00956	14.5	0.930959137724	histone H2B	Nucleosome assembly protein
PF11_0062	PFF0510w	PF00125	PF00125	11.6	0.662453057411	histone H2B	histone H3, putative
PF11_0062	PF11_0477	PF00125	PF00808	3.3	0.880128674673	histone H2B	CCAAT-box DNA binding protein subunit B
PF11_0062	PFF0860c	PF00125	PF00125	11.6	0.662453057411	histone H2B	histone h2a
PFL0430w	PFL0430w	PF02953	PF02953	14.6	0.999395416906	tim10 homologue, putative	tim10 homologue, putative
PFL0430w	PF08_0031	PF02953	PF00153	6.6	0.994846045724	tim10 homologue, putative	oxoglutarate/malate translocator protein, putative
PFL0430w	PFL2065c	PF02953	PF02953	14.6	0.754058906431	tim10 homologue, putative	mitochondrial import inner membrane translocase subunit, putative
PFL0430w	PFL0110c	PF02953	PF00153	6.6	0.913296840775	tim10 homologue, putative	PfmpC
PFL0430w	PFF1330c	PF02953	PF02466	10.6	0.0733504115574	tim10 homologue, putative	mitochondrial import inner membrane translocase subunit, putative
PFL0430w	PF13_0300	PF02953	PF02466	10.6	0.942132570896	tim10 homologue, putative	mitochondrial inner membrane translocase, putative
PFL0430w	PF13_0358	PF02953	PF02953	14.6	0.972180448117	tim10 homologue, putative	mitochondrial import inner membrane translocase, putative
PFL0430w	PF13_0359	PF02953	PF00153	6.6	0.79468181187	tim10 homologue, putative	mitochondrial carrier protein, putative
PFL0430w	PFL2000w	PF02953	PF00153	6.6	0.91660402832	tim10 homologue, putative	mitochondrial carrier protein, putative
PF11_0208	PF11_0208	PF00300	PF00300	3.1	0.999395416906	phosphoglycerate mutase, putative	phosphoglycerate mutase, putative
PF11_0200	PF11_0200	PF00076	PF00076	14.5	0.999395416906	U2 snRNP auxiliary factor, small subunit, putative	U2 snRNP auxiliary factor, small subunit, putative
PF11_0200	MAL13P1.253	PF00076	PF01423	14.5	0.0693803798931	U2 snRNP auxiliary factor, small subunit, putative	small nuclear ribonucleoprotein, putative
PF11_0200	PF14_0146	PF00076	PF01423	14.5	0.897501036093	U2 snRNP auxiliary factor, small subunit, putative	ribonucleoprotein, putative
PF11_0200	PFL2300w	PF00076	PF01974	3.0	0.959870761097	U2 snRNP auxiliary factor, small subunit, putative	hypothetical protein
PF11_0200	PFB0865w	PF00076	PF01423	14.5	0.983124983213	U2 snRNP auxiliary factor, small subunit, putative	small nuclear ribonucleoprotein, putative
PF11_0200	PF14_0026	PF00076	PF06220	6.2	0.979108399469	U2 snRNP auxiliary factor, small subunit, putative	hypothetical protein
PF11_0200	PF11_0524	PF00076	PF01423	14.5	0.927070645933	U2 snRNP auxiliary factor, small subunit, putative	U6 snRNA associated Sm-like protein Ls; U6 snRNA associated Sm-like protein LsM4, putative
PF11_0200	MAL8P1.9	PF00076	PF01423	14.5	0.539924750259	U2 snRNP auxiliary factor, small subunit, putative	u6 snRNA-associated sm-like protein, putative
PF11_0200	PF14_0194	PF00076	PF00076	14.5	0.852394529221	U2 snRNP auxiliary factor, small subunit, putative	spliceosome-associated protein, putative
PF11_0200	PF14_0514	PF00076	PF01974	3.0	0.959274978112	U2 snRNP auxiliary factor, small subunit, putative	tRNA intron endonuclease, putative
PF11_0200	MAL13P1.338	PF00076	PF00076	14.5	0.864289325273	U2 snRNP auxiliary factor, small subunit, putative	u1 small nuclear ribonucleoprotein, putative
PF11_0200	MAL8P1.48	PF00076	PF01423	14.5	0.385113041959	U2 snRNP auxiliary factor, small subunit, putative	small nuclear ribonucleoprotein, putative
PF11_0200	PF14_0057	PF00076	PF00076	14.5	0.913818153118	U2 snRNP auxiliary factor, small subunit, putative	RNA binding protein, putative
PF11_0200	PF10_0079	PF00076	PF02178	5.8	0.996102512036	U2 snRNP auxiliary factor, small subunit, putative	hypothetical protein
PF11_0200	PF11_0266	PF00076	PF01423	14.5	0.895330695462	U2 snRNP auxiliary factor, small subunit, putative	small nuclear ribonucleoprotein D1, putative
PF11_0200	PF11_0280	PF00076	PF01423	14.5	0.276724921449	U2 snRNP auxiliary factor, small subunit, putative	small nuclear ribonucleoprotein F, putative
PF11_0200	PF08_0084	PF00076	PF06220	6.2	0.997201148804	U2 snRNP auxiliary factor, small subunit, putative	hypothetical protein
PF11_0200	PFL0460w	PF00076	PF01423	14.5	0.954457340642	U2 snRNP auxiliary factor, small subunit, putative	u6 snRNA-associated Sm-like protein, putative
PF11_0200	PF14_0411	PF00076	PF01423	14.5	0.968971806348	U2 snRNP auxiliary factor, small subunit, putative	small nuclear ribonuclear protein, putative
PF11_0200	MAL13P1.35	PF00076	PF00076	14.5	0.985321727789	U2 snRNP auxiliary factor, small subunit, putative	u1 small nuclear ribonucleoprotein a, putative
PF11_0200	PF11_0255	PF00076	PF01423	14.5	0.13986571821	U2 snRNP auxiliary factor, small subunit, putative	hypothetical protein
PF11_0200	PFI0475w	PF00076	PF01423	14.5	0.885851620231	U2 snRNP auxiliary factor, small subunit, putative	small nuclear ribonucleoprotein (snRNP), putative
PF11_0201	PF10_0177	PF00632	PF00036	4.7	0.506488117364	hypothetical protein	erythrocyte membrane-associated antigen
PF11_0201	PF10_0271	PF00632	PF00036	4.7	0.752847213171	hypothetical protein	centrin, putative
PF11_0202	PFF0655c	PF00928	PF01602	15.2	0.0730788856434	clathrin coat assembly protein, putative	adapter-related protein, putative
PF11_0202	PF14_0529	PF00928	PF01602	15.2	0.240072190059	clathrin coat assembly protein, putative	gamma-adaptin, putative
PF11_0202	PF11_0187	PF00928	PF01217	21.7	0.146860332795	clathrin coat assembly protein, putative	clathrin assembly protein AP19, putative
PF11_0202	PFD0745c	PF00928	PF01217	21.7	0.347725367839	clathrin coat assembly protein, putative	nonclathrin coat protein zeta2-cop-related protein, putative
PF11_0202	PFD1090c	PF00928	PF01217	21.7	0.591405675658	clathrin coat assembly protein, putative	clathrin assembly protein, putative
PF11_0202	PFL2425w	PF00928	PF01217	21.7	0.267577338641	clathrin coat assembly protein, putative	adaptor-related protein complex 3, sigma 2 subunit, putative
PF07_0077	PF07_0077	PF00022	PF00022	8.5	0.999395416906	hypothetical protein	hypothetical protein
PF07_0077	PF14_0218	PF00022	PF00022	8.5	0.996209295499	hypothetical protein	actin, putative
PF07_0077	PF11_0047	PF00022	PF00022	8.5	0.989445337365	hypothetical protein	hypothetical protein
PF07_0077	PF13_0326	PF00022	PF00241	27.2	0.115477795348	hypothetical protein	actin-depolymerizing factor, putative
PF07_0077	PFE0255w	PF00022	PF00022	8.5	0.991724191649	hypothetical protein	actin-related protein, putative
PF07_0077	PFD0487c	PF00022	PF00022	8.5	0.662453057411	hypothetical protein	actin-like protein, putative
PF07_0077	PFI0520w	PF00022	PF00022	8.5	0.968183678837	hypothetical protein	actin-like protein, putative
PF07_0078	PF14_0615	PF03381	PF01992	6.0	0.743854680882	hypothetical protein, conserved	ATP synthase (C/AC39) subunit, putative
PFL1005c	PFL1005c	PF00385	PF00385	3.4	0.999395416906	chromodomain protein	chromodomain protein
PFL1005c	PF10_0232	PF00385	PF00385	3.4	0.950923574641	chromodomain protein	hypothetical protein
PF13_0185	PF13_0185	PF00125	PF00125	11.6	0.999395416906	histone h3, putative	histone h3, putative
PF13_0185	PFL2440w	PF00125	PF00097	12.8	0.105696580724	histone h3, putative	DNA repair protein rhp16, putative
PF13_0185	PFC0920w	PF00125	PF00125	11.6	0.331784342751	histone h3, putative	histone H2A variant, putative
PF13_0185	PFF0865w	PF00125	PF00125	11.6	0.662453057411	histone h3, putative	histone h3
PF13_0185	PFI0930c	PF00125	PF00956	14.5	0.845123628009	histone h3, putative	Nucleosome assembly protein
PF13_0185	PFF0510w	PF00125	PF00125	11.6	0.662453057411	histone h3, putative	histone H3, putative
PF13_0185	PF11_0477	PF00125	PF00808	3.3	0.822361135224	histone h3, putative	CCAAT-box DNA binding protein subunit B
PF13_0185	PFF0860c	PF00125	PF00125	11.6	0.662453057411	histone h3, putative	histone h2a
PFA0580c	PFL2130w	PF01026	PF00076	3.1	0.992417374631	TatD-like deoxyribonuclease, putative	hypothetical protein
PF11_0370	PFL2325c	PF02544	PF01027	5.1	0.0171067595849	hypothetical protein	P. falciparum homologue of Drosophila nmda1 protein, putative
PFF0420c	PFF0420c	PF00227	PF00227	103.0	0.999395416906	proteasome subunit alpha type 2, putative	proteasome subunit alpha type 2, putative
PFF0420c	PFA0400c	PF00227	PF00227	103.0	0.662453057411	proteasome subunit alpha type 2, putative	beta3 proteasome subunit, putative
PFF0420c	MAL13P1.270	PF00227	PF00227	103.0	0.662453057411	proteasome subunit alpha type 2, putative	proteasome subunit, putative
PFF0420c	MAL8P1.128	PF00227	PF00227	103.0	0.662453057411	proteasome subunit alpha type 2, putative	proteasome subunit alpha, putative
PFF0420c	PF14_0716	PF00227	PF00227	103.0	0.662453057411	proteasome subunit alpha type 2, putative	Proteosome subunit alpha type 1, putative
PFF0420c	PF14_0676	PF00227	PF00227	103.0	0.662453057411	proteasome subunit alpha type 2, putative	20S proteasome beta 4 subunit, putative
PFF0420c	PF10_0111	PF00227	PF00227	103.0	0.662453057411	proteasome subunit alpha type 2, putative	20S proteasome beta subunit, putative
PFE0435c	PFC0850c	PF00436	PF03372	5.1	0.796394562383	single-strand binding protein, putative	hypothetical protein
PF10_0264	PF14_0581	PF00318	PF00338	5.4	0.00311727264988	40S ribosomal protein, putative	ribosomal protein S10, putative
PF10_0264	MAL13P1.92	PF00318	PF00203	6.0	0.905897946484	40S ribosomal protein, putative	40S ribosomal protein S15, putative
PF10_0264	MAL13P1.283	PF00318	PF00118	4.1	0.960074699848	40S ribosomal protein, putative	TCP-1/cpn60 chaperonin family, putative
PF10_0264	PFC0775w	PF00318	PF00366	5.3	0.579725646135	40S ribosomal protein, putative	40S ribosomal protein S11, putative
PF10_0264	PFC0350c	PF00318	PF00118	4.1	0.818568798991	40S ribosomal protein, putative	T-complex protein eta subunit, putative
PF10_0264	PFC0900w	PF00318	PF00118	4.1	0.836199965234	40S ribosomal protein, putative	T-complex protein 1 epsilon subunit, putative
PF10_0264	MAL13P1.327	PF00318	PF00366	5.3	0.0961483096046	40S ribosomal protein, putative	Ribosomal protein S17 homologue, putative
PF10_0264	PF11_0331	PF00318	PF00118	4.1	0.324076494035	40S ribosomal protein, putative	t-complex protein 1, alpha subunit, putative
PF10_0264	PF13_0316	PF00318	PF00312	5.8	0.0589913403274	40S ribosomal protein, putative	40S ribosomal protein S13
PF10_0264	PFC0285c	PF00318	PF00118	4.1	0.778109391862	40S ribosomal protein, putative	T-complex protein beta subunit, putative
PF10_0264	PF11_0072	PF00318	PF00312	5.8	0.00221845245107	40S ribosomal protein, putative	hypothetical protein
PF14_0585	PF14_0585	PF01200	PF01200	6.5	0.999395416906	ribosomal protein S28e, putative	ribosomal protein S28e, putative
PF14_0215	PF13_0346	PF00097	PF00240	5.7	0.0709124877735	hypothetical protein	ubiquitin/ribosomal fusion protein uba52 homologue, putative
PF14_0215	PFB0830w	PF00097	PF01283	3.0	0.00814197381231	hypothetical protein	Ribosomal protein S26e, putative
PF14_0215	PF13_0224	PF00097	PF01775	7.3	0.0273945339655	hypothetical protein	60S ribosomal subunit protein L18, putative
PF14_0215	PF14_0027	PF00097	PF00240	5.7	0.0196413645187	hypothetical protein	ribosomal S27a, putative
PF14_0215	PFL2055w	PF00097	PF00833	3.6	0.0078084053529	hypothetical protein	40S ribosomal protein S17, putative
PF14_0218	PF14_0218	PF00022	PF00022	8.5	0.999395416906	actin, putative	actin, putative
PF14_0218	PF11_0047	PF00022	PF00022	8.5	0.984367913619	actin, putative	hypothetical protein
PF14_0218	PF13_0326	PF00022	PF00241	27.2	0.0605525573227	actin, putative	actin-depolymerizing factor, putative
PF14_0218	PFE0255w	PF00022	PF00022	8.5	0.919037555059	actin, putative	actin-related protein, putative
PF14_0218	PFD0487c	PF00022	PF00022	8.5	0.662453057411	actin, putative	actin-like protein, putative
PF14_0218	PFI0520w	PF00022	PF00022	8.5	0.905676256222	actin, putative	actin-like protein, putative
PF13_0214	PF13_0214	PF00043	PF02798	3.1	0.999395416906	elongation factor 1-gamma, putative	elongation factor 1-gamma, putative
PF11_0047	PF11_0047	PF00022	PF00022	8.5	0.999395416906	hypothetical protein	hypothetical protein
PF11_0047	PF13_0326	PF00022	PF00241	27.2	0.114251892631	hypothetical protein	actin-depolymerizing factor, putative
PF11_0047	PFE0255w	PF00022	PF00022	8.5	0.990920462952	hypothetical protein	actin-related protein, putative
PF11_0047	PFD0487c	PF00022	PF00022	8.5	0.662453057411	hypothetical protein	actin-like protein, putative
PF11_0047	PFI0520w	PF00022	PF00022	8.5	0.988372664195	hypothetical protein	actin-like protein, putative
PF14_0361	PFL0615w	PF03839	PF00515	4.3	0.141783400219	translocation protein sec62, putative	hypothetical protein
PF14_0562	PFL2130w	PF05832	PF00076	3.7	0.0539672086707	hypothetical protein	hypothetical protein
PF14_0562	PF14_0028	PF05832	PF00076	3.7	0.209749111071	hypothetical protein	hypothetical protein, conserved
PF14_0562	PF14_0689	PF05832	PF04893	6.2	0.275246612384	hypothetical protein	hypothetical protein
PF14_0564	PF10_0329	PF01926	PF00026	4.1	0.381422203997	hypothetical protein, conserved	aspartyl protease, putative
PF14_0564	PF13_0133	PF01926	PF00026	4.1	0.160503266239	hypothetical protein, conserved	aspartyl (acid) protease, putative
PF14_0564	PF14_0077	PF01926	PF00026	4.1	0.0508652624926	hypothetical protein, conserved	plasmepsin 2
PF14_0564	PF14_0075	PF01926	PF00026	4.1	0.00843060894415	hypothetical protein, conserved	plasmepsin, putative
PFL0420w	PF14_0672	PF01490	PF00233	5.2	0.773320727712	hypothetical protein	cyclic nucleotide phosphodiesterase, putative
PFL2440w	PF13_0346	PF00097	PF00240	5.7	0.106734933889	DNA repair protein rhp16, putative	ubiquitin/ribosomal fusion protein uba52 homologue, putative
PFL2440w	PFB0830w	PF00097	PF01283	3.0	0.13919218832	DNA repair protein rhp16, putative	Ribosomal protein S26e, putative
PFL2440w	PFC0920w	PF00097	PF00125	12.8	0.0407370887075	DNA repair protein rhp16, putative	histone H2A variant, putative
PFL2440w	PF13_0224	PF00097	PF01775	7.3	0.250225301807	DNA repair protein rhp16, putative	60S ribosomal subunit protein L18, putative
PFL2440w	PF14_0027	PF00097	PF00240	5.7	0.200588798152	DNA repair protein rhp16, putative	ribosomal S27a, putative
PFL2440w	PFF0865w	PF00097	PF00125	12.8	0.0794497119746	DNA repair protein rhp16, putative	histone h3
PFL2440w	PF10_0114	PF00097	PF00240	5.7	0.802306669365	DNA repair protein rhp16, putative	DNA repair protein RAD23, putative
PFL2440w	PFF0510w	PF00097	PF00125	12.8	0.0794497119746	DNA repair protein rhp16, putative	histone H3, putative
PFL2440w	PFL2055w	PF00097	PF00833	3.6	0.123266161858	DNA repair protein rhp16, putative	40S ribosomal protein S17, putative
PFL2440w	PFF0860c	PF00097	PF00125	12.8	0.0794497119746	DNA repair protein rhp16, putative	histone h2a
MAL13P1.253	MAL13P1.253	PF01423	PF01423	387.1	0.999395416906	small nuclear ribonucleoprotein, putative	small nuclear ribonucleoprotein, putative
MAL13P1.253	PF14_0146	PF01423	PF01423	387.1	0.288541356237	small nuclear ribonucleoprotein, putative	ribonucleoprotein, putative
MAL13P1.253	PFB0865w	PF01423	PF01423	387.1	0.433430363121	small nuclear ribonucleoprotein, putative	small nuclear ribonucleoprotein, putative
MAL13P1.253	PF14_0026	PF01423	PF06220	20.3	0.410042128288	small nuclear ribonucleoprotein, putative	hypothetical protein
MAL13P1.253	PFL1520w	PF01423	PF02966	20.3	0.360743301382	small nuclear ribonucleoprotein, putative	dim1 protein homolog, putative
MAL13P1.253	PF11_0524	PF01423	PF01423	387.1	0.467433178028	small nuclear ribonucleoprotein, putative	U6 snRNA associated Sm-like protein Ls; U6 snRNA associated Sm-like protein LsM4, putative
MAL13P1.253	MAL8P1.9	PF01423	PF01423	387.1	0.833508650644	small nuclear ribonucleoprotein, putative	u6 snRNA-associated sm-like protein, putative
MAL13P1.253	PF14_0194	PF01423	PF00076	14.5	0.207782656572	small nuclear ribonucleoprotein, putative	spliceosome-associated protein, putative
MAL13P1.253	MAL13P1.338	PF01423	PF00076	14.5	0.15214749786	small nuclear ribonucleoprotein, putative	u1 small nuclear ribonucleoprotein, putative
MAL13P1.253	MAL8P1.48	PF01423	PF01423	387.1	0.670910102762	small nuclear ribonucleoprotein, putative	small nuclear ribonucleoprotein, putative
MAL13P1.253	PF14_0057	PF01423	PF00076	14.5	0.0880912621589	small nuclear ribonucleoprotein, putative	RNA binding protein, putative
MAL13P1.253	PF11_0266	PF01423	PF01423	387.1	0.461133619316	small nuclear ribonucleoprotein, putative	small nuclear ribonucleoprotein D1, putative
MAL13P1.253	PF11_0280	PF01423	PF01423	387.1	0.730847398103	small nuclear ribonucleoprotein, putative	small nuclear ribonucleoprotein F, putative
MAL13P1.253	PF08_0084	PF01423	PF06220	20.3	0.457018680805	small nuclear ribonucleoprotein, putative	hypothetical protein
MAL13P1.253	PFL0460w	PF01423	PF01423	387.1	0.77159002962	small nuclear ribonucleoprotein, putative	u6 snRNA-associated Sm-like protein, putative
MAL13P1.253	PF14_0411	PF01423	PF01423	387.1	0.489163216977	small nuclear ribonucleoprotein, putative	small nuclear ribonuclear protein, putative
MAL13P1.253	MAL13P1.35	PF01423	PF00076	14.5	0.048114857652	small nuclear ribonucleoprotein, putative	u1 small nuclear ribonucleoprotein a, putative
MAL13P1.253	PF11_0255	PF01423	PF01423	387.1	0.52482569282	small nuclear ribonucleoprotein, putative	hypothetical protein
MAL13P1.253	PF11_0250	PF01423	PF01248	6.0	0.168747183955	small nuclear ribonucleoprotein, putative	high mobility group-like protein NHP2, putative
MAL13P1.253	PFI0475w	PF01423	PF01423	387.1	0.623546678436	small nuclear ribonucleoprotein, putative	small nuclear ribonucleoprotein (snRNP), putative
PFI0755c	PFI0755c	PF00365	PF00365	5.7	0.999395416906	6-phosphofructokinase, putative	6-phosphofructokinase, putative
PF08_0031	PFL2065c	PF00153	PF02953	6.6	0.897739691553	oxoglutarate/malate translocator protein, putative	mitochondrial import inner membrane translocase subunit, putative
PF08_0031	PF13_0358	PF00153	PF02953	6.6	0.991676510428	oxoglutarate/malate translocator protein, putative	mitochondrial import inner membrane translocase, putative
PF11_0416	PF10_0271	PF00612	PF00036	4.4	0.498224406991	myosin heavy chain subunit, putative	centrin, putative
PF13_0218	PF13_0218	PF00005	PF00005	4.9	0.999395416906	ABC transporter, putative	ABC transporter, putative
PF13_0218	PFE1150w	PF00005	PF00005	4.9	0.942626483303	ABC transporter, putative	multidrug resistance protein
PF13_0218	PFC0125w	PF00005	PF00005	4.9	0.961712706144	ABC transporter, putative	ABC transporter, putative
PF13_0218	PFL0495c	PF00005	PF00005	4.9	0.996900535885	ABC transporter, putative	ABC transporter, putative
PF13_0218	PF14_0455	PF00005	PF00005	4.9	0.967866762747	ABC transporter, putative	multidrug resistance protein 2
PF13_0218	PF13_0271	PF00005	PF00005	4.9	0.993754935443	ABC transporter, putative	ABC transporter, putative
PF13_0218	PF11_0466	PF00005	PF00005	4.9	0.992833919114	ABC transporter, putative	transport protein, putative
PF10_0232	PF10_0232	PF00385	PF00385	3.4	0.999395416906	hypothetical protein	hypothetical protein
PFE1150w	PFE1150w	PF00005	PF00005	4.9	0.999395416906	multidrug resistance protein	multidrug resistance protein
PFE1150w	PFC0125w	PF00005	PF00005	4.9	0.373560874476	multidrug resistance protein	ABC transporter, putative
PFE1150w	PFL0495c	PF00005	PF00005	4.9	0.698341953819	multidrug resistance protein	ABC transporter, putative
PFE1150w	PF14_0455	PF00005	PF00005	4.9	0.69592412995	multidrug resistance protein	multidrug resistance protein 2
PFE1150w	PF13_0271	PF00005	PF00005	4.9	0.991349482199	multidrug resistance protein	ABC transporter, putative
PFE1150w	PF11_0466	PF00005	PF00005	4.9	0.646506445463	multidrug resistance protein	transport protein, putative
PFB0440c	PF13_0346	PF00097	PF00240	5.7	0.116148366344	hypothetical protein	ubiquitin/ribosomal fusion protein uba52 homologue, putative
PFB0440c	PFB0830w	PF00097	PF01283	3.0	0.003040086553	hypothetical protein	Ribosomal protein S26e, putative
PFB0440c	PF13_0224	PF00097	PF01775	7.3	0.332758263944	hypothetical protein	60S ribosomal subunit protein L18, putative
PFB0440c	PF14_0027	PF00097	PF00240	5.7	0.1824312415	hypothetical protein	ribosomal S27a, putative
PFB0440c	PFL2055w	PF00097	PF00833	3.6	0.463011658392	hypothetical protein	40S ribosomal protein S17, putative
PF14_0146	PF14_0146	PF01423	PF01423	387.1	0.999395416906	ribonucleoprotein, putative	ribonucleoprotein, putative
PF14_0146	PFB0865w	PF01423	PF01423	387.1	0.97331948384	ribonucleoprotein, putative	small nuclear ribonucleoprotein, putative
PF14_0146	PF14_0026	PF01423	PF06220	20.3	0.991532391831	ribonucleoprotein, putative	hypothetical protein
PF14_0146	PFL1520w	PF01423	PF02966	20.3	0.934235872419	ribonucleoprotein, putative	dim1 protein homolog, putative
PF14_0146	PF11_0524	PF01423	PF01423	387.1	0.955142108753	ribonucleoprotein, putative	U6 snRNA associated Sm-like protein Ls; U6 snRNA associated Sm-like protein LsM4, putative
PF14_0146	MAL8P1.9	PF01423	PF01423	387.1	0.116223306005	ribonucleoprotein, putative	u6 snRNA-associated sm-like protein, putative
PF14_0146	PF14_0194	PF01423	PF00076	14.5	0.0467634248574	ribonucleoprotein, putative	spliceosome-associated protein, putative
PF14_0146	MAL13P1.338	PF01423	PF00076	14.5	0.103755537364	ribonucleoprotein, putative	u1 small nuclear ribonucleoprotein, putative
PF14_0146	MAL8P1.48	PF01423	PF01423	387.1	0.793613648152	ribonucleoprotein, putative	small nuclear ribonucleoprotein, putative
PF14_0146	PF14_0057	PF01423	PF00076	14.5	0.11141741553	ribonucleoprotein, putative	RNA binding protein, putative
PF14_0146	PF11_0266	PF01423	PF01423	387.1	0.949116643878	ribonucleoprotein, putative	small nuclear ribonucleoprotein D1, putative
PF14_0146	PF11_0280	PF01423	PF01423	387.1	0.0543051263289	ribonucleoprotein, putative	small nuclear ribonucleoprotein F, putative
PF14_0146	PF08_0084	PF01423	PF06220	20.3	0.975954755284	ribonucleoprotein, putative	hypothetical protein
PF14_0146	PFL0460w	PF01423	PF01423	387.1	0.839741271451	ribonucleoprotein, putative	u6 snRNA-associated Sm-like protein, putative
PF14_0146	PF14_0411	PF01423	PF01423	387.1	0.97651885671	ribonucleoprotein, putative	small nuclear ribonuclear protein, putative
PF14_0146	MAL13P1.35	PF01423	PF00076	14.5	0.562466780128	ribonucleoprotein, putative	u1 small nuclear ribonucleoprotein a, putative
PF14_0146	PF11_0255	PF01423	PF01423	387.1	0.525480802456	ribonucleoprotein, putative	hypothetical protein
PF14_0146	PF11_0250	PF01423	PF01248	6.0	0.0470005657031	ribonucleoprotein, putative	high mobility group-like protein NHP2, putative
PF14_0146	PFI0475w	PF01423	PF01423	387.1	0.737694777535	ribonucleoprotein, putative	small nuclear ribonucleoprotein (snRNP), putative
PFE0610c	PF13_0346	PF00097	PF00240	5.7	0.361367475522	CDK-activating kinase assembly factor, putative	ubiquitin/ribosomal fusion protein uba52 homologue, putative
PFE0610c	PFB0830w	PF00097	PF01283	3.0	0.0744810091605	CDK-activating kinase assembly factor, putative	Ribosomal protein S26e, putative
PFE0610c	PF13_0224	PF00097	PF01775	7.3	0.438982718809	CDK-activating kinase assembly factor, putative	60S ribosomal subunit protein L18, putative
PFE0610c	PF14_0027	PF00097	PF00240	5.7	0.751667151643	CDK-activating kinase assembly factor, putative	ribosomal S27a, putative
PFE0610c	PFL2055w	PF00097	PF00833	3.6	0.699223377865	CDK-activating kinase assembly factor, putative	40S ribosomal protein S17, putative
MAL13P1.135	PF11_0119	PF00957	PF05008	5.2	0.118155888466	snare protein homologue, putative	hypothetical protein
PFD0530c	PF13_0133	PF01926	PF00026	4.1	0.0246190841628	Hypothetical GTP-binding protein	aspartyl (acid) protease, putative
PFL0885w	PFF0655c	PF00928	PF01602	15.2	0.0738956720142	hypothetical protein	adapter-related protein, putative
PFL0885w	PF14_0529	PF00928	PF01602	15.2	0.0994954557448	hypothetical protein	gamma-adaptin, putative
PFL0885w	PF11_0187	PF00928	PF01217	21.7	0.0354382795032	hypothetical protein	clathrin assembly protein AP19, putative
PFL0885w	PFD0745c	PF00928	PF01217	21.7	0.0859813347308	hypothetical protein	nonclathrin coat protein zeta2-cop-related protein, putative
PFL0885w	PFD1090c	PF00928	PF01217	21.7	0.0406334455324	hypothetical protein	clathrin assembly protein, putative
PFL0885w	PFL2425w	PF00928	PF01217	21.7	0.0535981459123	hypothetical protein	adaptor-related protein complex 3, sigma 2 subunit, putative
PF13_0208	PF13_0208	PF00929	PF00929	8.1	0.999395416906	hypothetical protein	hypothetical protein
PF13_0208	PF13_0326	PF00929	PF00241	4.1	0.0326961348012	hypothetical protein	actin-depolymerizing factor, putative
PF13_0208	PF08_0075	PF00929	PF01294	5.2	0.900922877834	hypothetical protein	60S ribosomal protein L13, putative
PF13_0208	PFE0165w	PF00929	PF00241	4.1	0.00619192429943	hypothetical protein	actin depolymerizing factor, putative
PF14_0391	PF10_0272	PF00687	PF00297	5.4	0.955197400096	ribosomal protein L1, putative	ribosomal protein L3, putative
PF13_0346	MAL7P1.155	PF00240	PF00097	5.7	0.0116242078402	ubiquitin/ribosomal fusion protein uba52 homologue, putative	hypothetical protein
PF13_0346	MAL13P1.216	PF00240	PF00097	5.7	0.116355982196	ubiquitin/ribosomal fusion protein uba52 homologue, putative	DNA helicase, putative
PF13_0346	PFC0610c	PF00240	PF00097	5.7	0.0506754231619	ubiquitin/ribosomal fusion protein uba52 homologue, putative	hypothetical protein
PF13_0346	PF10_0276	PF00240	PF00097	5.7	0.0137937112644	ubiquitin/ribosomal fusion protein uba52 homologue, putative	hypothetical protein
PF13_0346	PF10_0117	PF00240	PF00097	5.7	0.00330871202834	ubiquitin/ribosomal fusion protein uba52 homologue, putative	hypothetical protein
PF13_0346	PFD0765w	PF00240	PF00097	5.7	0.0864791719027	ubiquitin/ribosomal fusion protein uba52 homologue, putative	RING finger protein, putative
PF13_0346	PFF0165c	PF00240	PF00097	5.7	0.0589899984368	ubiquitin/ribosomal fusion protein uba52 homologue, putative	hypothetical protein
PF13_0346	PFL0440c	PF00240	PF00097	5.7	0.0128784615374	ubiquitin/ribosomal fusion protein uba52 homologue, putative	hypothetical protein
PF13_0346	PFC0740c	PF00240	PF00097	5.7	0.052377258665	ubiquitin/ribosomal fusion protein uba52 homologue, putative	binding protein, putative
PF13_0346	PF14_0054	PF00240	PF00097	5.7	0.0252017158248	ubiquitin/ribosomal fusion protein uba52 homologue, putative	hypothetical protein, conserved
PFA0400c	PFA0400c	PF00227	PF00227	103.0	0.999395416906	beta3 proteasome subunit, putative	beta3 proteasome subunit, putative
PFA0400c	MAL13P1.270	PF00227	PF00227	103.0	0.998672750284	beta3 proteasome subunit, putative	proteasome subunit, putative
PFA0400c	MAL8P1.128	PF00227	PF00227	103.0	0.998381773146	beta3 proteasome subunit, putative	proteasome subunit alpha, putative
PFA0400c	PF14_0716	PF00227	PF00227	103.0	0.998784388853	beta3 proteasome subunit, putative	Proteosome subunit alpha type 1, putative
PFA0400c	PF14_0676	PF00227	PF00227	103.0	0.987960752568	beta3 proteasome subunit, putative	20S proteasome beta 4 subunit, putative
PFA0400c	PF10_0111	PF00227	PF00227	103.0	0.993783714656	beta3 proteasome subunit, putative	20S proteasome beta subunit, putative
PFL2430c	PFL2430c	PF01008	PF01008	22.3	0.999395416906	eukaryotic translation initiation factor 2b, subunit 2, putative	eukaryotic translation initiation factor 2b, subunit 2, putative
PFL2430c	PF10_0136	PF01008	PF01008	22.3	0.603327764459	eukaryotic translation initiation factor 2b, subunit 2, putative	Initiation factor 2 subunit family, putative
PFL2430c	PF10_0103	PF01008	PF01873	10.7	0.584190220955	eukaryotic translation initiation factor 2b, subunit 2, putative	eukaryotic translation initiation factor 2, beta, putative
PFC0590c	PF08_0067	PF04511	PF00240	3.7	0.442830632502	hypothetical protein	hypothetical protein
PFC0125w	PFC0125w	PF00005	PF00005	4.9	0.999395416906	ABC transporter, putative	ABC transporter, putative
PFC0125w	PFL0495c	PF00005	PF00005	4.9	0.841391510615	ABC transporter, putative	ABC transporter, putative
PFC0125w	PF14_0455	PF00005	PF00005	4.9	0.996029663733	ABC transporter, putative	multidrug resistance protein 2
PFC0125w	PFL1545c	PF00005	PF00118	4.3	0.926804590348	ABC transporter, putative	chaperonin cpn60
PFC0125w	PF13_0271	PF00005	PF00005	4.9	0.795592548151	ABC transporter, putative	ABC transporter, putative
PFC0125w	PF08_0078	PF00005	PF00005	4.9	0.989784527607	ABC transporter, putative	hypothetical protein
PFC0125w	PF11_0466	PF00005	PF00005	4.9	0.996782631504	ABC transporter, putative	transport protein, putative
PF11_0171	PFD1015w	PF00400	PF01105	3.7	0.0622986322822	hypothetical protein	hypothetical protein
PF14_0041	PF08_0076	PF00252	PF00380	6.2	0.0325012336777	ribosomal protein L16, putative	40S ribosomal protein S16, putative
PF14_0041	PF11_0382	PF00252	PF00380	6.2	0.842994842966	ribosomal protein L16, putative	ribosomal protein S9, putative
PFD0750w	PFD0750w	PF00076	PF00076	14.5	0.999395416906	nuclear cap-binding protein, putative	nuclear cap-binding protein, putative
PFD0750w	PF14_0057	PF00076	PF00076	14.5	0.605743388893	nuclear cap-binding protein, putative	RNA binding protein, putative
PFD0750w	PFC0635c	PF00076	PF01652	8.3	0.994002028773	nuclear cap-binding protein, putative	translation initiation factor E4, putative
PF11_0313	PF11_0313	PF00428	PF00428	9.3	0.999395416906	ribosomal phosphoprotein P0	ribosomal phosphoprotein P0
PF11_0313	MAL13P1.283	PF00428	PF00118	7.3	0.951971351005	ribosomal phosphoprotein P0	TCP-1/cpn60 chaperonin family, putative
PF11_0313	PF14_0439	PF00428	PF00883	5.0	0.996860104913	ribosomal phosphoprotein P0	leucine aminopeptidase, putative
PF11_0313	PFC0350c	PF00428	PF00118	7.3	0.87946422169	ribosomal phosphoprotein P0	T-complex protein eta subunit, putative
PF11_0313	PFC0900w	PF00428	PF00118	7.3	0.918483123707	ribosomal phosphoprotein P0	T-complex protein 1 epsilon subunit, putative
PF11_0313	PF11_0331	PF00428	PF00118	7.3	0.589135036666	ribosomal phosphoprotein P0	t-complex protein 1, alpha subunit, putative
PF11_0313	PF10_0153	PF00428	PF00118	7.3	0.325260402076	ribosomal phosphoprotein P0	hsp60
PF11_0313	PFC0285c	PF00428	PF00118	7.3	0.758956625155	ribosomal phosphoprotein P0	T-complex protein beta subunit, putative
PF11_0313	PF11_0043	PF00428	PF00428	9.3	0.992789692559	ribosomal phosphoprotein P0	60S acidic ribosomal protein p1, putative
PF11_0119	MAL8P1.121	PF05008	PF04733	5.8	0.476755522188	hypothetical protein	hypothetical protein
PF14_0289	PF10_0217	PF01196	PF00076	3.7	0.0518414102995	ribosomal protein L17, putative	pre-mRNA splicing factor, putative
PF14_0289	PFL1200c	PF01196	PF00076	3.7	0.356314385563	ribosomal protein L17, putative	hypothetical protein, conserved
PF14_0289	PF10_0272	PF01196	PF00297	6.2	0.018200319204	ribosomal protein L17, putative	ribosomal protein L3, putative
PF14_0289	PF14_0513	PF01196	PF00076	3.7	0.787503737561	ribosomal protein L17, putative	RNA binding protein, putative
PF11_0464	PFL1545c	PF00069	PF00118	3.8	0.942971591081	hypothetical protein	chaperonin cpn60
MAL7P1.155	PFB0830w	PF00097	PF01283	3.0	0.0254310938437	hypothetical protein	Ribosomal protein S26e, putative
MAL7P1.155	PF13_0224	PF00097	PF01775	7.3	0.00325036343685	hypothetical protein	60S ribosomal subunit protein L18, putative
MAL7P1.155	PF14_0027	PF00097	PF00240	5.7	0.00385223706298	hypothetical protein	ribosomal S27a, putative
MAL7P1.155	PFL2055w	PF00097	PF00833	3.6	0.000463591963993	hypothetical protein	40S ribosomal protein S17, putative
PF14_0329	PF14_0083	PF02330	PF01201	6.0	0.854941951155	hypothetical protein, conserved	ribosomal protein S8e, putative
PFB0830w	MAL13P1.216	PF01283	PF00097	3.0	0.0690536738324	Ribosomal protein S26e, putative	DNA helicase, putative
PFB0830w	PFC0610c	PF01283	PF00097	3.0	0.0688202020625	Ribosomal protein S26e, putative	hypothetical protein
PFB0830w	PF10_0276	PF01283	PF00097	3.0	0.0305705594586	Ribosomal protein S26e, putative	hypothetical protein
PFB0830w	PF10_0117	PF01283	PF00097	3.0	0.0343803331961	Ribosomal protein S26e, putative	hypothetical protein
PFB0830w	PFD0765w	PF01283	PF00097	3.0	0.00229267278672	Ribosomal protein S26e, putative	RING finger protein, putative
PFB0830w	PFF0165c	PF01283	PF00097	3.0	0.0589899984386	Ribosomal protein S26e, putative	hypothetical protein
PFB0830w	PFC0690c	PF01283	PF00096	5.1	0.00901523669479	Ribosomal protein S26e, putative	hypothetical protein
PFB0830w	PFL0440c	PF01283	PF00097	3.0	0.0112255873418	Ribosomal protein S26e, putative	hypothetical protein
PFB0830w	PF11_0280	PF01283	PF01423	3.8	0.823321275584	Ribosomal protein S26e, putative	small nuclear ribonucleoprotein F, putative
PFB0830w	PFC0740c	PF01283	PF00097	3.0	0.085811003037	Ribosomal protein S26e, putative	binding protein, putative
PFB0830w	PF14_0054	PF01283	PF00097	3.0	0.0023817198346	Ribosomal protein S26e, putative	hypothetical protein, conserved
PFD0665c	PF13_0268	PF00004	PF00237	3.2	0.0602646326855	26s proteasome aaa-ATPase subunit Rpt3, putative	ribosomal protein L17, putative
PFL2065c	PFL2065c	PF02953	PF02953	14.6	0.999395416906	mitochondrial import inner membrane translocase subunit, putative	mitochondrial import inner membrane translocase subunit, putative
PFL2065c	PFL0110c	PF02953	PF00153	6.6	0.955997195851	mitochondrial import inner membrane translocase subunit, putative	PfmpC
PFL2065c	PFF1330c	PF02953	PF02466	10.6	0.0733504115574	mitochondrial import inner membrane translocase subunit, putative	mitochondrial import inner membrane translocase subunit, putative
PFL2065c	PF13_0300	PF02953	PF02466	10.6	0.337829571486	mitochondrial import inner membrane translocase subunit, putative	mitochondrial inner membrane translocase, putative
PFL2065c	PF13_0358	PF02953	PF02953	14.6	0.91308324118	mitochondrial import inner membrane translocase subunit, putative	mitochondrial import inner membrane translocase, putative
PFL2065c	PF13_0359	PF02953	PF00153	6.6	0.622296702334	mitochondrial import inner membrane translocase subunit, putative	mitochondrial carrier protein, putative
PFL2065c	PFL2000w	PF02953	PF00153	6.6	0.984752907406	mitochondrial import inner membrane translocase subunit, putative	mitochondrial carrier protein, putative
PFC0920w	PFC0920w	PF00125	PF00125	11.6	0.999395416906	histone H2A variant, putative	histone H2A variant, putative
PFC0920w	PFF0865w	PF00125	PF00125	11.6	0.662453057411	histone H2A variant, putative	histone h3
PFC0920w	PFI0930c	PF00125	PF00956	14.5	0.956056664225	histone H2A variant, putative	Nucleosome assembly protein
PFC0920w	PFF0510w	PF00125	PF00125	11.6	0.662453057411	histone H2A variant, putative	histone H3, putative
PFC0920w	PF11_0477	PF00125	PF00808	3.3	0.994768799562	histone H2A variant, putative	CCAAT-box DNA binding protein subunit B
PFC0920w	PFF0860c	PF00125	PF00125	11.6	0.662453057411	histone H2A variant, putative	histone h2a
PFI0980w	PFI0535w	PF01151	PF06432	6.2	0.0287369944738	hypothetical protein	hypothetical protein
PF14_0498	PF08_0067	PF04511	PF00240	3.7	0.814482976119	hypothetical protein	hypothetical protein
PF13_0232	PF13_0232	PF01214	PF01214	32.0	0.999395416906	Casein kinase II regulatory subunit, putative	Casein kinase II regulatory subunit, putative
PF13_0232	PF11_0096	PF01214	PF00069	16.2	0.958016935462	Casein kinase II regulatory subunit, putative	casein kinase II, alpha subunit, putative
PF13_0232	PF13_0224	PF01214	PF01775	6.2	0.620957230159	Casein kinase II regulatory subunit, putative	60S ribosomal subunit protein L18, putative
PF13_0232	PF11_0048	PF01214	PF01214	32.0	0.998458473685	Casein kinase II regulatory subunit, putative	casein kinase II beta chain, putative
PF14_0381	PF14_0381	PF00490	PF00490	6.5	0.999395416906	delta-aminolevulinic acid dehydratase	delta-aminolevulinic acid dehydratase
PFI0230c	PFI0230c	PF00216	PF00216	22.5	0.999395416906	hypothetical protein, conserved	hypothetical protein, conserved
MAL13P1.271	MAL13P1.271	PF00137	PF00137	4.3	0.999395416906	V-type ATPase, putative	V-type ATPase, putative
MAL13P1.271	PF13_0061	PF00137	PF00231	5.2	0.972495697553	V-type ATPase, putative	ATP synthase gamma chain, mitochondrial precursor, putative
MAL13P1.271	MAL13P1.47	PF00137	PF00213	6.0	0.662453057411	V-type ATPase, putative	mitochondrial ATP synthase delta subunit, putative
MAL13P1.270	MAL13P1.270	PF00227	PF00227	103.0	0.999395416906	proteasome subunit, putative	proteasome subunit, putative
MAL13P1.270	MAL8P1.128	PF00227	PF00227	103.0	0.998945634241	proteasome subunit, putative	proteasome subunit alpha, putative
MAL13P1.270	PF14_0716	PF00227	PF00227	103.0	0.999011992607	proteasome subunit, putative	Proteosome subunit alpha type 1, putative
MAL13P1.270	PF14_0676	PF00227	PF00227	103.0	0.990986285451	proteasome subunit, putative	20S proteasome beta 4 subunit, putative
MAL13P1.270	PF10_0111	PF00227	PF00227	103.0	0.996933660017	proteasome subunit, putative	20S proteasome beta subunit, putative
PFL2130w	PFL2130w	PF00076	PF00076	14.5	0.999395416906	hypothetical protein	hypothetical protein
PFL2130w	PF14_0028	PF00076	PF00076	14.5	0.254303608186	hypothetical protein	hypothetical protein, conserved
MAL7P1.93	PF13_0326	PF00410	PF00241	5.2	0.0295499770299	mitochondrial ribosomal protein S8, putative	actin-depolymerizing factor, putative
MAL7P1.93	PFE0165w	PF00410	PF00241	5.2	0.314144882329	mitochondrial ribosomal protein S8, putative	actin depolymerizing factor, putative
PF11_0096	PF11_0048	PF00069	PF01214	16.2	0.913157357343	casein kinase II, alpha subunit, putative	casein kinase II beta chain, putative
PF11_0412	PF13_0227	PF01990	PF01813	5.8	0.894776470209	Vacuolar ATP synthase subunit F, putative	vacuolar ATP synthase subunit D, putative
PF11_0412	PF14_0615	PF01990	PF01992	6.2	0.253090938132	Vacuolar ATP synthase subunit F, putative	ATP synthase (C/AC39) subunit, putative
PF11_0412	PFI1670c	PF01990	PF01991	6.0	0.796927836748	Vacuolar ATP synthase subunit F, putative	vacuolar ATP synthase subunit E, putative
PF10_0143	PFE0305w	PF00249	PF00352	4.0	0.0184732368438	transcriptional activator ADA2, putative	transcription initiation factor TFiid, TATA-binding protein
PF10_0143	PF14_0267	PF00249	PF00352	4.0	0.00794265966673	transcriptional activator ADA2, putative	transcription initiation TFIID-like, putative
MAL8P1.128	MAL8P1.128	PF00227	PF00227	103.0	0.999395416906	proteasome subunit alpha, putative	proteasome subunit alpha, putative
MAL8P1.128	PF14_0716	PF00227	PF00227	103.0	0.998455983382	proteasome subunit alpha, putative	Proteosome subunit alpha type 1, putative
MAL8P1.128	PF14_0676	PF00227	PF00227	103.0	0.997291776383	proteasome subunit alpha, putative	20S proteasome beta 4 subunit, putative
MAL8P1.128	PF10_0111	PF00227	PF00227	103.0	0.998462408465	proteasome subunit alpha, putative	20S proteasome beta subunit, putative
PF10_0327	PFE0305w	PF00249	PF00352	4.0	0.175270414925	Myb2 protein	transcription initiation factor TFiid, TATA-binding protein
PF10_0327	PF14_0267	PF00249	PF00352	4.0	0.192914857924	Myb2 protein	transcription initiation TFIID-like, putative
PFF0655c	PF11_0187	PF01602	PF01217	9.4	0.0700399668969	adapter-related protein, putative	clathrin assembly protein AP19, putative
PFF0655c	PFD0745c	PF01602	PF01217	9.4	0.0700399668969	adapter-related protein, putative	nonclathrin coat protein zeta2-cop-related protein, putative
PFF0655c	PFD1090c	PF01602	PF01217	9.4	0.0700399668969	adapter-related protein, putative	clathrin assembly protein, putative
PFF0655c	PFL2425w	PF01602	PF01217	9.4	0.0700399668969	adapter-related protein, putative	adaptor-related protein complex 3, sigma 2 subunit, putative
PFF0655c	PF14_0386	PF01602	PF00928	15.2	0.0738956720142	adapter-related protein, putative	hypothetical protein
PFF0655c	PF13_0062	PF01602	PF00928	15.2	0.0730788856434	adapter-related protein, putative	clathrin-adaptor medium chain, putative
PFL0110c	PF13_0358	PF00153	PF02953	6.6	0.429431677402	PfmpC	mitochondrial import inner membrane translocase, putative
PFL2300w	PF14_0194	PF01974	PF00076	3.0	0.517563882628	hypothetical protein	spliceosome-associated protein, putative
PFL2300w	MAL13P1.338	PF01974	PF00076	3.0	0.937801168829	hypothetical protein	u1 small nuclear ribonucleoprotein, putative
PFL2300w	PF14_0057	PF01974	PF00076	3.0	0.686464026927	hypothetical protein	RNA binding protein, putative
PFL2300w	MAL13P1.35	PF01974	PF00076	3.0	0.886690496959	hypothetical protein	u1 small nuclear ribonucleoprotein a, putative
PF10_0217	PF10_0217	PF00076	PF00076	14.5	0.999395416906	pre-mRNA splicing factor, putative	pre-mRNA splicing factor, putative
PF10_0217	PFL1200c	PF00076	PF00076	14.5	0.0532222675202	pre-mRNA splicing factor, putative	hypothetical protein, conserved
PF10_0217	PFE1125w	PF00076	PF01196	3.7	0.123265794845	pre-mRNA splicing factor, putative	50S ribosomal subunit protein L17, putative
PF10_0217	PFL2055w	PF00076	PF00833	3.1	0.940026628844	pre-mRNA splicing factor, putative	40S ribosomal protein S17, putative
PF10_0217	PF11_0280	PF00076	PF01423	14.5	0.0496071803464	pre-mRNA splicing factor, putative	small nuclear ribonucleoprotein F, putative
PF10_0218	PF10_0218	PF00285	PF00285	5.1	0.999395416906	citrate synthase, mitochondrial precursor, putative	citrate synthase, mitochondrial precursor, putative
PFL0590c	PF14_0028	PF00702	PF01805	3.4	0.9935250867	p-type ATPase, putative	hypothetical protein, conserved
PFI1585c	PF13_0316	PF01250	PF00312	6.5	0.0589900319561	30S ribosomal protein S6-like protein, putative	40S ribosomal protein S13
PFI1585c	PF11_0072	PF01250	PF00312	6.5	0.60441019219	30S ribosomal protein S6-like protein, putative	hypothetical protein
PF14_0716	PF14_0716	PF00227	PF00227	103.0	0.999395416906	Proteosome subunit alpha type 1, putative	Proteosome subunit alpha type 1, putative
PF14_0716	PF14_0676	PF00227	PF00227	103.0	0.974460093558	Proteosome subunit alpha type 1, putative	20S proteasome beta 4 subunit, putative
PF14_0716	PF10_0111	PF00227	PF00227	103.0	0.991826391699	Proteosome subunit alpha type 1, putative	20S proteasome beta subunit, putative
PFL0505c	PFL0695c	PF05739	PF00432	3.6	0.150941416829	hypothetical protein	geranylgeranyl transferase type2 beta subunit, putative
PFE0100w	PFC0290w	PB000017	PF00164	3.7	0.677276111034	hypothetical protein	40S ribosomal protein S23, putative
PFE0100w	PFD0600c	PB000017	PF00164	3.7	0.597107789948	hypothetical protein	ribosomal protein, putative
PF14_0508	PF14_0508	PF02233	PF02233	6.5	0.999395416906	pyridine nucleotide transhydrogenase, putative	pyridine nucleotide transhydrogenase, putative
PF13_0224	MAL13P1.216	PF01775	PF00097	7.3	0.403348350135	60S ribosomal subunit protein L18, putative	DNA helicase, putative
PF13_0224	PFC0610c	PF01775	PF00097	7.3	0.0195133641726	60S ribosomal subunit protein L18, putative	hypothetical protein
PF13_0224	PF10_0276	PF01775	PF00097	7.3	0.00768209214971	60S ribosomal subunit protein L18, putative	hypothetical protein
PF13_0224	PF10_0117	PF01775	PF00097	7.3	0.00535890498348	60S ribosomal subunit protein L18, putative	hypothetical protein
PF13_0224	PFD0765w	PF01775	PF00097	7.3	0.0164331249688	60S ribosomal subunit protein L18, putative	RING finger protein, putative
PF13_0224	PFF0165c	PF01775	PF00097	7.3	0.0589899984378	60S ribosomal subunit protein L18, putative	hypothetical protein
PF13_0224	PFL0440c	PF01775	PF00097	7.3	0.0117073093098	60S ribosomal subunit protein L18, putative	hypothetical protein
PF13_0224	PF11_0048	PF01775	PF01214	6.2	0.828518650645	60S ribosomal subunit protein L18, putative	casein kinase II beta chain, putative
PF13_0224	PFC0740c	PF01775	PF00097	7.3	0.0948658152271	60S ribosomal subunit protein L18, putative	binding protein, putative
PF13_0224	PF14_0054	PF01775	PF00097	7.3	0.0307788605988	60S ribosomal subunit protein L18, putative	hypothetical protein, conserved
PFB0130w	PFB0130w	PF00348	PF00348	4.5	0.999395416906	polyprenyl synthetase, putative	polyprenyl synthetase, putative
PFL0290w	PFE0305w	PF00249	PF00352	4.0	0.0751992646494	hypothetical protein	transcription initiation factor TFiid, TATA-binding protein
PFL0290w	PF14_0267	PF00249	PF00352	4.0	0.0378211558046	hypothetical protein	transcription initiation TFIID-like, putative
PF13_0326	PFE0255w	PF00241	PF00022	27.2	0.216444374982	actin-depolymerizing factor, putative	actin-related protein, putative
PF13_0326	PFD0487c	PF00241	PF00022	27.2	0.0943280228966	actin-depolymerizing factor, putative	actin-like protein, putative
PF13_0326	PFI0520w	PF00241	PF00022	27.2	0.411264018368	actin-depolymerizing factor, putative	actin-like protein, putative
PF13_0326	PFC0735w	PF00241	PF00410	5.2	0.00257744143819	actin-depolymerizing factor, putative	40S ribosomal protein S15A, putative
PF13_0326	PFL0660w	PF00241	PF01221	4.9	0.0881420863037	actin-depolymerizing factor, putative	dynein light chain 1, putative
PF13_0323	PF13_0323	PF05185	PF05185	6.2	0.999395416906	binding protein, putative	binding protein, putative
PF14_0028	PF14_0028	PF00076	PF00076	14.5	0.999395416906	hypothetical protein, conserved	hypothetical protein, conserved
PF14_0028	PFA0310c	PF01805	PF00702	3.4	0.964942339759	hypothetical protein, conserved	calcium-transporting ATPase
PF14_0028	PFI0240c	PF01805	PF00702	3.4	0.960373678306	hypothetical protein, conserved	E1-E2_ATPase/hydrolase, putative
PFB0865w	PFB0865w	PF01423	PF01423	387.1	0.999395416906	small nuclear ribonucleoprotein, putative	small nuclear ribonucleoprotein, putative
PFB0865w	PF14_0026	PF01423	PF06220	20.3	0.888791613952	small nuclear ribonucleoprotein, putative	hypothetical protein
PFB0865w	PFL1520w	PF01423	PF02966	20.3	0.817276802435	small nuclear ribonucleoprotein, putative	dim1 protein homolog, putative
PFB0865w	PF11_0524	PF01423	PF01423	387.1	0.965083347443	small nuclear ribonucleoprotein, putative	U6 snRNA associated Sm-like protein Ls; U6 snRNA associated Sm-like protein LsM4, putative
PFB0865w	MAL8P1.9	PF01423	PF01423	387.1	0.886466967103	small nuclear ribonucleoprotein, putative	u6 snRNA-associated sm-like protein, putative
PFB0865w	PF14_0194	PF01423	PF00076	14.5	0.0839239351506	small nuclear ribonucleoprotein, putative	spliceosome-associated protein, putative
PFB0865w	MAL13P1.338	PF01423	PF00076	14.5	0.0658852445225	small nuclear ribonucleoprotein, putative	u1 small nuclear ribonucleoprotein, putative
PFB0865w	MAL8P1.48	PF01423	PF01423	387.1	0.418459574919	small nuclear ribonucleoprotein, putative	small nuclear ribonucleoprotein, putative
PFB0865w	PF14_0057	PF01423	PF00076	14.5	0.473584881232	small nuclear ribonucleoprotein, putative	RNA binding protein, putative
PFB0865w	PF11_0266	PF01423	PF01423	387.1	0.991481339586	small nuclear ribonucleoprotein, putative	small nuclear ribonucleoprotein D1, putative
PFB0865w	PF11_0280	PF01423	PF01423	387.1	0.774814797005	small nuclear ribonucleoprotein, putative	small nuclear ribonucleoprotein F, putative
PFB0865w	PF08_0084	PF01423	PF06220	20.3	0.98936554829	small nuclear ribonucleoprotein, putative	hypothetical protein
PFB0865w	PFL0460w	PF01423	PF01423	387.1	0.995429117816	small nuclear ribonucleoprotein, putative	u6 snRNA-associated Sm-like protein, putative
PFB0865w	PF14_0411	PF01423	PF01423	387.1	0.998043639955	small nuclear ribonucleoprotein, putative	small nuclear ribonuclear protein, putative
PFB0865w	MAL13P1.35	PF01423	PF00076	14.5	0.534398205786	small nuclear ribonucleoprotein, putative	u1 small nuclear ribonucleoprotein a, putative
PFB0865w	PF11_0255	PF01423	PF01423	387.1	0.266692402413	small nuclear ribonucleoprotein, putative	hypothetical protein
PFB0865w	PF11_0250	PF01423	PF01248	6.0	0.72511481426	small nuclear ribonucleoprotein, putative	high mobility group-like protein NHP2, putative
PFB0865w	PFI0475w	PF01423	PF01423	387.1	0.987239144419	small nuclear ribonucleoprotein, putative	small nuclear ribonucleoprotein (snRNP), putative
MAL13P1.283	MAL13P1.283	PF00118	PF00118	17.9	0.999395416906	TCP-1/cpn60 chaperonin family, putative	TCP-1/cpn60 chaperonin family, putative
MAL13P1.283	PFC0350c	PF00118	PF00118	17.9	0.997615711338	TCP-1/cpn60 chaperonin family, putative	T-complex protein eta subunit, putative
MAL13P1.283	PFC0900w	PF00118	PF00118	17.9	0.998303774078	TCP-1/cpn60 chaperonin family, putative	T-complex protein 1 epsilon subunit, putative
MAL13P1.283	PF11_0331	PF00118	PF00118	17.9	0.98057146197	TCP-1/cpn60 chaperonin family, putative	t-complex protein 1, alpha subunit, putative
MAL13P1.283	PFC0285c	PF00118	PF00118	17.9	0.997060296175	TCP-1/cpn60 chaperonin family, putative	T-complex protein beta subunit, putative
PF07_0068	PF07_0068	PF00266	PF00266	9.2	0.999395416906	cysteine desulfurase, putative	cysteine desulfurase, putative
MAL13P1.262	PF13_0133	PF01926	PF00026	4.1	0.730092253564	hypothetical protein	aspartyl (acid) protease, putative
PF13_0033	PF13_0268	PF00004	PF00237	3.2	0.10493400209	26S proteasome regulatory subunit, putative	ribosomal protein L17, putative
PF13_0034	PF13_0227	PF03224	PF01813	5.8	0.685548441057	vacuolar ATP synthase subunit h, putative	vacuolar ATP synthase subunit D, putative
PFA0455c	PFI0535w	PF01151	PF06432	6.2	0.0375590845366	integral membrane protein, GNS1/SUR4 family, putative	hypothetical protein
PFE0255w	PFE0255w	PF00022	PF00022	8.5	0.999395416906	actin-related protein, putative	actin-related protein, putative
PFE0255w	PFD0487c	PF00022	PF00022	8.5	0.662453057411	actin-related protein, putative	actin-like protein, putative
PFE0255w	PFI0520w	PF00022	PF00022	8.5	0.991161476588	actin-related protein, putative	actin-like protein, putative
PF13_0042	PF13_0042	PF00498	PF00498	3.0	0.999395416906	fork head domain protein, putative	fork head domain protein, putative
PFF1430c	PF14_0672	PF01490	PF00233	5.2	0.0589900319561	transmembrane amino acid transporter protein, putative	cyclic nucleotide phosphodiesterase, putative
MAL8P1.131	PF11_0192	PF03366	PF01853	5.6	0.482499910514	Gas41 homologue, putative	hypothetical protein
PFA0520c	PFL1180w	PF00400	PF04729	3.1	0.878077453685	chromatin assembly factor 1 protein WD40 domain, putative	Chromatin assembly protein (ASF1), putative
PFI1125c	PFI1125c	PF00106	PF00106	7.6	0.999395416906	3-oxoacyl-(acyl-carrier protein) reductase, putative	3-oxoacyl-(acyl-carrier protein) reductase, putative
PF14_0439	PF14_0439	PF00883	PF00883	5.2	0.999395416906	leucine aminopeptidase, putative	leucine aminopeptidase, putative
PF14_0439	PF11_0043	PF00883	PF00428	5.0	0.993622714854	leucine aminopeptidase, putative	60S acidic ribosomal protein p1, putative
PFF1330c	PF13_0358	PF02466	PF02953	10.6	0.0733504115574	mitochondrial import inner membrane translocase subunit, putative	mitochondrial import inner membrane translocase, putative
PFF1330c	PF14_0301	PF02466	PF01459	5.0	0.0589900001814	mitochondrial import inner membrane translocase subunit, putative	hypothetical protein
PF14_0027	MAL13P1.216	PF00240	PF00097	5.7	0.338345100385	ribosomal S27a, putative	DNA helicase, putative
PF14_0027	PFC0610c	PF00240	PF00097	5.7	0.0258128339985	ribosomal S27a, putative	hypothetical protein
PF14_0027	PF10_0276	PF00240	PF00097	5.7	0.00788655034706	ribosomal S27a, putative	hypothetical protein
PF14_0027	PF10_0117	PF00240	PF00097	5.7	0.00379909775868	ribosomal S27a, putative	hypothetical protein
PF14_0027	PFD0765w	PF00240	PF00097	5.7	0.0172049208106	ribosomal S27a, putative	RING finger protein, putative
PF14_0027	PFF0165c	PF00240	PF00097	5.7	0.0589899984368	ribosomal S27a, putative	hypothetical protein
PF14_0027	PFL0440c	PF00240	PF00097	5.7	0.00308844388214	ribosomal S27a, putative	hypothetical protein
PF14_0027	PFC0740c	PF00240	PF00097	5.7	0.0746669602584	ribosomal S27a, putative	binding protein, putative
PF14_0027	PF14_0054	PF00240	PF00097	5.7	0.00849931486428	ribosomal S27a, putative	hypothetical protein, conserved
PF14_0026	PF11_0524	PF06220	PF01423	20.3	0.995046864164	hypothetical protein	U6 snRNA associated Sm-like protein Ls; U6 snRNA associated Sm-like protein LsM4, putative
PF14_0026	MAL8P1.9	PF06220	PF01423	20.3	0.229299099895	hypothetical protein	u6 snRNA-associated sm-like protein, putative
PF14_0026	PF14_0194	PF06220	PF00076	6.2	0.619776006792	hypothetical protein	spliceosome-associated protein, putative
PF14_0026	MAL13P1.338	PF06220	PF00076	6.2	0.937276532443	hypothetical protein	u1 small nuclear ribonucleoprotein, putative
PF14_0026	MAL8P1.48	PF06220	PF01423	20.3	0.988689578611	hypothetical protein	small nuclear ribonucleoprotein, putative
PF14_0026	PF14_0057	PF06220	PF00076	6.2	0.746397492906	hypothetical protein	RNA binding protein, putative
PF14_0026	PF11_0266	PF06220	PF01423	20.3	0.909655730339	hypothetical protein	small nuclear ribonucleoprotein D1, putative
PF14_0026	PF11_0280	PF06220	PF01423	20.3	0.124581309412	hypothetical protein	small nuclear ribonucleoprotein F, putative
PF14_0026	PFL0460w	PF06220	PF01423	20.3	0.395943674731	hypothetical protein	u6 snRNA-associated Sm-like protein, putative
PF14_0026	PF14_0411	PF06220	PF01423	20.3	0.920843344917	hypothetical protein	small nuclear ribonuclear protein, putative
PF14_0026	MAL13P1.35	PF06220	PF00076	6.2	0.950838627569	hypothetical protein	u1 small nuclear ribonucleoprotein a, putative
PF14_0026	PF11_0255	PF06220	PF01423	20.3	0.923981352356	hypothetical protein	hypothetical protein
PF14_0026	PFI0475w	PF06220	PF01423	20.3	0.43184303998	hypothetical protein	small nuclear ribonucleoprotein (snRNP), putative
PFL1520w	PF11_0524	PF02966	PF01423	20.3	0.957938649949	dim1 protein homolog, putative	U6 snRNA associated Sm-like protein Ls; U6 snRNA associated Sm-like protein LsM4, putative
PFL1520w	MAL8P1.9	PF02966	PF01423	20.3	0.37885650176	dim1 protein homolog, putative	u6 snRNA-associated sm-like protein, putative
PFL1520w	MAL8P1.48	PF02966	PF01423	20.3	0.973761942295	dim1 protein homolog, putative	small nuclear ribonucleoprotein, putative
PFL1520w	PF11_0266	PF02966	PF01423	20.3	0.886079964442	dim1 protein homolog, putative	small nuclear ribonucleoprotein D1, putative
PFL1520w	PF11_0280	PF02966	PF01423	20.3	0.705179357665	dim1 protein homolog, putative	small nuclear ribonucleoprotein F, putative
PFL1520w	PFL0460w	PF02966	PF01423	20.3	0.49673970263	dim1 protein homolog, putative	u6 snRNA-associated Sm-like protein, putative
PFL1520w	PF14_0411	PF02966	PF01423	20.3	0.900802558482	dim1 protein homolog, putative	small nuclear ribonuclear protein, putative
PFL1520w	PF11_0255	PF02966	PF01423	20.3	0.987401894407	dim1 protein homolog, putative	hypothetical protein
PFL1520w	PFI0475w	PF02966	PF01423	20.3	0.876339887372	dim1 protein homolog, putative	small nuclear ribonucleoprotein (snRNP), putative
PFD0725c	PFD0725c	PF02374	PF02374	5.8	0.999395416906	arsenical pump-driving ATPase, putative	arsenical pump-driving ATPase, putative
PF10_0062	PFE0305w	PF04153	PF00352	6.1	0.804844430337	hypothetical protein	transcription initiation factor TFiid, TATA-binding protein
PF10_0062	PF14_0267	PF04153	PF00352	6.1	0.935321084697	hypothetical protein	transcription initiation TFIID-like, putative
PFC0350c	PFC0350c	PF00118	PF00118	17.9	0.999395416906	T-complex protein eta subunit, putative	T-complex protein eta subunit, putative
PFC0350c	PFC0900w	PF00118	PF00118	17.9	0.998375339481	T-complex protein eta subunit, putative	T-complex protein 1 epsilon subunit, putative
PFC0350c	PF11_0331	PF00118	PF00118	17.9	0.995121986757	T-complex protein eta subunit, putative	t-complex protein 1, alpha subunit, putative
PFC0350c	PFC0285c	PF00118	PF00118	17.9	0.998660191205	T-complex protein eta subunit, putative	T-complex protein beta subunit, putative
PFL1200c	PFL1200c	PF00076	PF00076	14.5	0.999395416906	hypothetical protein, conserved	hypothetical protein, conserved
PFL1200c	PFE1125w	PF00076	PF01196	3.7	0.112660799089	hypothetical protein, conserved	50S ribosomal subunit protein L17, putative
PFL1200c	PFL2055w	PF00076	PF00833	3.1	0.00063085554731	hypothetical protein, conserved	40S ribosomal protein S17, putative
PFL1200c	PF11_0280	PF00076	PF01423	14.5	0.73110151886	hypothetical protein, conserved	small nuclear ribonucleoprotein F, putative
PF14_0689	PF14_0689	PF04893	PF04893	11.9	0.999395416906	hypothetical protein	hypothetical protein
PFF0865w	PFF0865w	PF00125	PF00125	11.6	0.999395416906	histone h3	histone h3
PFF0865w	PFI0930c	PF00125	PF00956	14.5	0.662453057411	histone h3	Nucleosome assembly protein
PFF0865w	PFF0510w	PF00125	PF00125	11.6	0.662453057411	histone h3	histone H3, putative
PFF0865w	PF11_0477	PF00125	PF00808	3.3	0.662453057411	histone h3	CCAAT-box DNA binding protein subunit B
PFF0865w	PFF0860c	PF00125	PF00125	11.6	0.662453057411	histone h3	histone h2a
PFL0495c	PFL0495c	PF00005	PF00005	4.9	0.999395416906	ABC transporter, putative	ABC transporter, putative
PFL0495c	PF14_0455	PF00005	PF00005	4.9	0.991116515161	ABC transporter, putative	multidrug resistance protein 2
PFL0495c	PF10_0153	PF00005	PF00118	4.3	0.831218229494	ABC transporter, putative	hsp60
PFL0495c	PF13_0271	PF00005	PF00005	4.9	0.73430231542	ABC transporter, putative	ABC transporter, putative
PFL0495c	PF11_0466	PF00005	PF00005	4.9	0.997174893887	ABC transporter, putative	transport protein, putative
PFC0900w	PFC0900w	PF00118	PF00118	17.9	0.999395416906	T-complex protein 1 epsilon subunit, putative	T-complex protein 1 epsilon subunit, putative
PFC0900w	PF11_0331	PF00118	PF00118	17.9	0.995854645443	T-complex protein 1 epsilon subunit, putative	t-complex protein 1, alpha subunit, putative
PFC0900w	PFC0285c	PF00118	PF00118	17.9	0.997446392951	T-complex protein 1 epsilon subunit, putative	T-complex protein beta subunit, putative
PF13_0133	PFL0835w	PF00026	PF01926	4.1	0.654089884157	aspartyl (acid) protease, putative	GTP-binding protein, putative
PF14_0529	PF11_0187	PF01602	PF01217	9.4	0.944729422276	gamma-adaptin, putative	clathrin assembly protein AP19, putative
PF14_0529	PFD0745c	PF01602	PF01217	9.4	0.580347088616	gamma-adaptin, putative	nonclathrin coat protein zeta2-cop-related protein, putative
PF14_0529	PFD1090c	PF01602	PF01217	9.4	0.612358460605	gamma-adaptin, putative	clathrin assembly protein, putative
PF14_0529	PFL2425w	PF01602	PF01217	9.4	0.0528920831386	gamma-adaptin, putative	adaptor-related protein complex 3, sigma 2 subunit, putative
PF14_0529	PF14_0386	PF01602	PF00928	15.2	0.0831873818479	gamma-adaptin, putative	hypothetical protein
PF14_0529	PF13_0062	PF01602	PF00928	15.2	0.0634775288751	gamma-adaptin, putative	clathrin-adaptor medium chain, putative
MAL13P1.216	PFL2055w	PF00097	PF00833	3.6	0.230684885288	DNA helicase, putative	40S ribosomal protein S17, putative
PF14_0455	PF14_0455	PF00005	PF00005	4.9	0.999395416906	multidrug resistance protein 2	multidrug resistance protein 2
PF14_0455	PF13_0271	PF00005	PF00005	4.9	0.926621012257	multidrug resistance protein 2	ABC transporter, putative
PF14_0455	PF11_0466	PF00005	PF00005	4.9	0.996063351447	multidrug resistance protein 2	transport protein, putative
PF11_0524	PF11_0524	PF01423	PF01423	387.1	0.999395416906	U6 snRNA associated Sm-like protein Ls; U6 snRNA associated Sm-like protein LsM4, putative	U6 snRNA associated Sm-like protein Ls; U6 snRNA associated Sm-like protein LsM4, putative
PF11_0524	MAL8P1.9	PF01423	PF01423	387.1	0.810915831967	U6 snRNA associated Sm-like protein Ls; U6 snRNA associated Sm-like protein LsM4, putative	u6 snRNA-associated sm-like protein, putative
PF11_0524	PF14_0194	PF01423	PF00076	14.5	0.494440295771	U6 snRNA associated Sm-like protein Ls; U6 snRNA associated Sm-like protein LsM4, putative	spliceosome-associated protein, putative
PF11_0524	MAL13P1.338	PF01423	PF00076	14.5	0.850121101689	U6 snRNA associated Sm-like protein Ls; U6 snRNA associated Sm-like protein LsM4, putative	u1 small nuclear ribonucleoprotein, putative
PF11_0524	MAL8P1.48	PF01423	PF01423	387.1	0.996410344015	U6 snRNA associated Sm-like protein Ls; U6 snRNA associated Sm-like protein LsM4, putative	small nuclear ribonucleoprotein, putative
PF11_0524	PF14_0057	PF01423	PF00076	14.5	0.510220182724	U6 snRNA associated Sm-like protein Ls; U6 snRNA associated Sm-like protein LsM4, putative	RNA binding protein, putative
PF11_0524	PF11_0266	PF01423	PF01423	387.1	0.980480137715	U6 snRNA associated Sm-like protein Ls; U6 snRNA associated Sm-like protein LsM4, putative	small nuclear ribonucleoprotein D1, putative
PF11_0524	PF11_0280	PF01423	PF01423	387.1	0.724412951832	U6 snRNA associated Sm-like protein Ls; U6 snRNA associated Sm-like protein LsM4, putative	small nuclear ribonucleoprotein F, putative
PF11_0524	PF08_0084	PF01423	PF06220	20.3	0.998669890042	U6 snRNA associated Sm-like protein Ls; U6 snRNA associated Sm-like protein LsM4, putative	hypothetical protein
PF11_0524	PFL0460w	PF01423	PF01423	387.1	0.895201548523	U6 snRNA associated Sm-like protein Ls; U6 snRNA associated Sm-like protein LsM4, putative	u6 snRNA-associated Sm-like protein, putative
PF11_0524	PF14_0411	PF01423	PF01423	387.1	0.979959042781	U6 snRNA associated Sm-like protein Ls; U6 snRNA associated Sm-like protein LsM4, putative	small nuclear ribonuclear protein, putative
PF11_0524	MAL13P1.35	PF01423	PF00076	14.5	0.887422376903	U6 snRNA associated Sm-like protein Ls; U6 snRNA associated Sm-like protein LsM4, putative	u1 small nuclear ribonucleoprotein a, putative
PF11_0524	PF11_0255	PF01423	PF01423	387.1	0.974668816012	U6 snRNA associated Sm-like protein Ls; U6 snRNA associated Sm-like protein LsM4, putative	hypothetical protein
PF11_0524	PF11_0250	PF01423	PF01248	6.0	0.123894080844	U6 snRNA associated Sm-like protein Ls; U6 snRNA associated Sm-like protein LsM4, putative	high mobility group-like protein NHP2, putative
PF11_0524	PFI0475w	PF01423	PF01423	387.1	0.904216114456	U6 snRNA associated Sm-like protein Ls; U6 snRNA associated Sm-like protein LsM4, putative	small nuclear ribonucleoprotein (snRNP), putative
PF14_0676	PF14_0676	PF00227	PF00227	103.0	0.999395416906	20S proteasome beta 4 subunit, putative	20S proteasome beta 4 subunit, putative
PF14_0676	PF10_0111	PF00227	PF00227	103.0	0.997998407491	20S proteasome beta 4 subunit, putative	20S proteasome beta subunit, putative
PF13_0227	PFI1670c	PF01813	PF01991	5.8	0.249754080907	vacuolar ATP synthase subunit D, putative	vacuolar ATP synthase subunit E, putative
PF10_0121	PF10_0121	PF00156	PF00156	3.0	0.999395416906	hypoxanthine phosphoribosyltransferase	hypoxanthine phosphoribosyltransferase
PF11_0187	PF14_0386	PF01217	PF00928	21.7	0.0644162177832	clathrin assembly protein AP19, putative	hypothetical protein
PF11_0187	PF13_0062	PF01217	PF00928	21.7	0.0707924793822	clathrin assembly protein AP19, putative	clathrin-adaptor medium chain, putative
MAL13P1.76	MAL13P1.68	PF04056	PF00254	4.7	0.0104758392806	hypothetical protein	hypothetical protein
PFC0610c	PFL2055w	PF00097	PF00833	3.6	0.00679539123162	hypothetical protein	40S ribosomal protein S17, putative
PF10_0058	PF10_0058	PF00096	PF00096	8.2	0.999395416906	hypothetical protein	hypothetical protein
PF10_0058	PF11_0192	PF00096	PF00096	8.2	0.591904417647	hypothetical protein	hypothetical protein
PF10_0058	PFC0690c	PF00096	PF00096	8.2	0.853313352454	hypothetical protein	hypothetical protein
PF10_0058	PFB0875c	PF00226	PF02731	4.0	0.891456805285	hypothetical protein	hypothetical protein
PFD0487c	PFD0487c	PF00022	PF00022	8.5	0.999395416906	actin-like protein, putative	actin-like protein, putative
PFD0487c	PFI0520w	PF00022	PF00022	8.5	0.662453057411	actin-like protein, putative	actin-like protein, putative
PF10_0276	PFL2055w	PF00097	PF00833	3.6	0.00154131470131	hypothetical protein	40S ribosomal protein S17, putative
PF10_0272	PFE1125w	PF00297	PF01196	6.2	0.0326823305097	ribosomal protein L3, putative	50S ribosomal subunit protein L17, putative
PF10_0272	PF07_0046	PF00297	PF00687	5.4	0.155167213618	ribosomal protein L3, putative	50S ribosomal protein L1, putative
PF10_0272	PF08_0038	PF00297	PF00573	5.3	0.0119944312535	ribosomal protein L3, putative	hypothetical protein
PF10_0272	PFC0675c	PF00297	PF06984	6.0	0.0395852276821	ribosomal protein L3, putative	hypothetical protein
PF10_0271	MAL13P1.148	PF00036	PF00612	4.4	0.237972196563	centrin, putative	P. falciparum myosin
PFL0695c	PF14_0300	PF00432	PF05739	3.6	0.744994865319	geranylgeranyl transferase type2 beta subunit, putative	syntaxin, putative
PFI0930c	PFF0510w	PF00956	PF00125	14.5	0.662453057411	Nucleosome assembly protein	histone H3, putative
PFI0930c	PFF0860c	PF00956	PF00125	14.5	0.662453057411	Nucleosome assembly protein	histone h2a
MAL8P1.9	MAL8P1.9	PF01423	PF01423	387.1	0.999395416906	u6 snRNA-associated sm-like protein, putative	u6 snRNA-associated sm-like protein, putative
MAL8P1.9	PF14_0194	PF01423	PF00076	14.5	0.917242593822	u6 snRNA-associated sm-like protein, putative	spliceosome-associated protein, putative
MAL8P1.9	MAL13P1.338	PF01423	PF00076	14.5	0.774184769179	u6 snRNA-associated sm-like protein, putative	u1 small nuclear ribonucleoprotein, putative
MAL8P1.9	MAL8P1.48	PF01423	PF01423	387.1	0.682974006323	u6 snRNA-associated sm-like protein, putative	small nuclear ribonucleoprotein, putative
MAL8P1.9	PF14_0057	PF01423	PF00076	14.5	0.753002729043	u6 snRNA-associated sm-like protein, putative	RNA binding protein, putative
MAL8P1.9	PF11_0266	PF01423	PF01423	387.1	0.526471698329	u6 snRNA-associated sm-like protein, putative	small nuclear ribonucleoprotein D1, putative
MAL8P1.9	PF11_0280	PF01423	PF01423	387.1	0.99824435702	u6 snRNA-associated sm-like protein, putative	small nuclear ribonucleoprotein F, putative
MAL8P1.9	PF08_0084	PF01423	PF06220	20.3	0.819827987127	u6 snRNA-associated sm-like protein, putative	hypothetical protein
MAL8P1.9	PFL0460w	PF01423	PF01423	387.1	0.99314247928	u6 snRNA-associated sm-like protein, putative	u6 snRNA-associated Sm-like protein, putative
MAL8P1.9	PF14_0411	PF01423	PF01423	387.1	0.74248888398	u6 snRNA-associated sm-like protein, putative	small nuclear ribonuclear protein, putative
MAL8P1.9	MAL13P1.35	PF01423	PF00076	14.5	0.516444410808	u6 snRNA-associated sm-like protein, putative	u1 small nuclear ribonucleoprotein a, putative
MAL8P1.9	PF11_0255	PF01423	PF01423	387.1	0.74658870561	u6 snRNA-associated sm-like protein, putative	hypothetical protein
MAL8P1.9	PF11_0250	PF01423	PF01248	6.0	0.928571827132	u6 snRNA-associated sm-like protein, putative	high mobility group-like protein NHP2, putative
MAL8P1.9	PFI0475w	PF01423	PF01423	387.1	0.986915224936	u6 snRNA-associated sm-like protein, putative	small nuclear ribonucleoprotein (snRNP), putative
PFL0815w	PFE0305w	PF00249	PF00352	4.0	0.00567518360113	DNA-binding chaperone, putative	transcription initiation factor TFiid, TATA-binding protein
PFL0815w	PF14_0267	PF00249	PF00352	4.0	0.00373990640426	DNA-binding chaperone, putative	transcription initiation TFIID-like, putative
PFL0815w	PFB0875c	PF00226	PF02731	4.0	0.415661847472	DNA-binding chaperone, putative	hypothetical protein
PFD0745c	PF14_0386	PF01217	PF00928	21.7	0.187520894512	nonclathrin coat protein zeta2-cop-related protein, putative	hypothetical protein
PFD0745c	PF13_0062	PF01217	PF00928	21.7	0.0318078078852	nonclathrin coat protein zeta2-cop-related protein, putative	clathrin-adaptor medium chain, putative
PFI0520w	PFI0520w	PF00022	PF00022	8.5	0.999395416906	actin-like protein, putative	actin-like protein, putative
PFL1545c	PFL1545c	PF00118	PF00118	17.9	0.999395416906	chaperonin cpn60	chaperonin cpn60
PFL1545c	PF13_0180	PF00118	PF00166	5.0	0.970006932793	chaperonin cpn60	chaperonin, putative
PFL1545c	MAL13P1.196	PF00118	PF00069	3.8	0.95705873525	chaperonin cpn60	protein kinase, putative
PFL1545c	PF13_0271	PF00118	PF00005	4.3	0.796370615222	chaperonin cpn60	ABC transporter, putative
PFL1545c	PF08_0078	PF00118	PF00005	4.3	0.997034118584	chaperonin cpn60	hypothetical protein
PFL1545c	PF11_0466	PF00118	PF00005	4.3	0.890827569553	chaperonin cpn60	transport protein, putative
PF13_0180	PF13_0180	PF00166	PF00166	12.9	0.999395416906	chaperonin, putative	chaperonin, putative
PF13_0242	PF13_0242	PF00180	PF00180	8.3	0.999395416906	isocitrate dehydrogenase (NADP), mitochondrial precursor	isocitrate dehydrogenase (NADP), mitochondrial precursor
PF14_0194	PF14_0194	PF00076	PF00076	14.5	0.999395416906	spliceosome-associated protein, putative	spliceosome-associated protein, putative
PF14_0194	PF14_0514	PF00076	PF01974	3.0	0.851774762533	spliceosome-associated protein, putative	tRNA intron endonuclease, putative
PF14_0194	MAL13P1.338	PF00076	PF00076	14.5	0.996360367828	spliceosome-associated protein, putative	u1 small nuclear ribonucleoprotein, putative
PF14_0194	MAL8P1.48	PF00076	PF01423	14.5	0.857732165501	spliceosome-associated protein, putative	small nuclear ribonucleoprotein, putative
PF14_0194	PF14_0057	PF00076	PF00076	14.5	0.974136230351	spliceosome-associated protein, putative	RNA binding protein, putative
PF14_0194	PF10_0079	PF00076	PF02178	5.8	0.742372952282	spliceosome-associated protein, putative	hypothetical protein
PF14_0194	PF11_0266	PF00076	PF01423	14.5	0.0818907049646	spliceosome-associated protein, putative	small nuclear ribonucleoprotein D1, putative
PF14_0194	PF11_0280	PF00076	PF01423	14.5	0.948226825078	spliceosome-associated protein, putative	small nuclear ribonucleoprotein F, putative
PF14_0194	PF08_0084	PF00076	PF06220	6.2	0.90482114611	spliceosome-associated protein, putative	hypothetical protein
PF14_0194	PFL0460w	PF00076	PF01423	14.5	0.67635172506	spliceosome-associated protein, putative	u6 snRNA-associated Sm-like protein, putative
PF14_0194	PF14_0411	PF00076	PF01423	14.5	0.0809987407342	spliceosome-associated protein, putative	small nuclear ribonuclear protein, putative
PF14_0194	MAL13P1.35	PF00076	PF00076	14.5	0.988297333997	spliceosome-associated protein, putative	u1 small nuclear ribonucleoprotein a, putative
PF14_0194	PF11_0255	PF00076	PF01423	14.5	0.928782486757	spliceosome-associated protein, putative	hypothetical protein
PF14_0194	PFI0475w	PF00076	PF01423	14.5	0.80788610166	spliceosome-associated protein, putative	small nuclear ribonucleoprotein (snRNP), putative
PF14_0192	PF14_0192	PF00070	PF00070	3.0	0.999395416906	glutathione reductase	glutathione reductase
PF14_0192	PFI1170c	PF00070	PF00070	3.0	0.987868263723	glutathione reductase	Thioredoxin reductase
PF14_0192	PF08_0066	PF00070	PF00070	3.0	0.921108080346	glutathione reductase	lipoamide dehydrogenase, putative
PF13_0300	PF13_0358	PF02466	PF02953	10.6	0.827218063086	mitochondrial inner membrane translocase, putative	mitochondrial import inner membrane translocase, putative
PF13_0300	PF14_0301	PF02466	PF01459	5.0	0.790999520504	mitochondrial inner membrane translocase, putative	hypothetical protein
PF14_0513	PF14_0513	PF00076	PF00076	14.5	0.999395416906	RNA binding protein, putative	RNA binding protein, putative
PF14_0513	PFE1125w	PF00076	PF01196	3.7	0.908599279895	RNA binding protein, putative	50S ribosomal subunit protein L17, putative
PF14_0513	PFL2055w	PF00076	PF00833	3.1	0.0578719313984	RNA binding protein, putative	40S ribosomal protein S17, putative
PF14_0514	MAL13P1.338	PF01974	PF00076	3.0	0.984053889808	tRNA intron endonuclease, putative	u1 small nuclear ribonucleoprotein, putative
PF14_0514	PF14_0057	PF01974	PF00076	3.0	0.909694474096	tRNA intron endonuclease, putative	RNA binding protein, putative
PF14_0514	MAL13P1.35	PF01974	PF00076	3.0	0.961593472277	tRNA intron endonuclease, putative	u1 small nuclear ribonucleoprotein a, putative
PF11_0338	PF11_0338	PF00230	PF00230	5.2	0.999395416906	Aquaglyceroporin	Aquaglyceroporin
PF10_0136	PF10_0136	PF01008	PF01008	22.3	0.999395416906	Initiation factor 2 subunit family, putative	Initiation factor 2 subunit family, putative
PF10_0136	PF10_0103	PF01008	PF01873	10.7	0.921601061435	Initiation factor 2 subunit family, putative	eukaryotic translation initiation factor 2, beta, putative
PF11_0331	PF11_0331	PF00118	PF00118	17.9	0.999395416906	t-complex protein 1, alpha subunit, putative	t-complex protein 1, alpha subunit, putative
PF11_0331	PFC0285c	PF00118	PF00118	17.9	0.99514124102	t-complex protein 1, alpha subunit, putative	T-complex protein beta subunit, putative
MAL13P1.338	MAL13P1.338	PF00076	PF00076	14.5	0.999395416906	u1 small nuclear ribonucleoprotein, putative	u1 small nuclear ribonucleoprotein, putative
MAL13P1.338	MAL8P1.48	PF00076	PF01423	14.5	0.957242309629	u1 small nuclear ribonucleoprotein, putative	small nuclear ribonucleoprotein, putative
MAL13P1.338	PF14_0057	PF00076	PF00076	14.5	0.918171263667	u1 small nuclear ribonucleoprotein, putative	RNA binding protein, putative
MAL13P1.338	PF10_0079	PF00076	PF02178	5.8	0.449273556571	u1 small nuclear ribonucleoprotein, putative	hypothetical protein
MAL13P1.338	PF11_0266	PF00076	PF01423	14.5	0.0991026192333	u1 small nuclear ribonucleoprotein, putative	small nuclear ribonucleoprotein D1, putative
MAL13P1.338	PF11_0280	PF00076	PF01423	14.5	0.746317317389	u1 small nuclear ribonucleoprotein, putative	small nuclear ribonucleoprotein F, putative
MAL13P1.338	PF08_0084	PF00076	PF06220	6.2	0.971880105008	u1 small nuclear ribonucleoprotein, putative	hypothetical protein
MAL13P1.338	PFL0460w	PF00076	PF01423	14.5	0.227677605408	u1 small nuclear ribonucleoprotein, putative	u6 snRNA-associated Sm-like protein, putative
MAL13P1.338	PF14_0411	PF00076	PF01423	14.5	0.0561303852021	u1 small nuclear ribonucleoprotein, putative	small nuclear ribonuclear protein, putative
MAL13P1.338	MAL13P1.35	PF00076	PF00076	14.5	0.992960282159	u1 small nuclear ribonucleoprotein, putative	u1 small nuclear ribonucleoprotein a, putative
MAL13P1.338	PF11_0255	PF00076	PF01423	14.5	0.950546379902	u1 small nuclear ribonucleoprotein, putative	hypothetical protein
MAL13P1.338	PFI0475w	PF00076	PF01423	14.5	0.472625592724	u1 small nuclear ribonucleoprotein, putative	small nuclear ribonucleoprotein (snRNP), putative
PFC0290w	PFC0690c	PF00164	PF00096	8.1	0.509096773929	40S ribosomal protein S23, putative	hypothetical protein
PFC0290w	PF13_0268	PF00164	PF00237	5.8	0.935324818653	40S ribosomal protein S23, putative	ribosomal protein L17, putative
PF10_0111	PF10_0111	PF00227	PF00227	103.0	0.999395416906	20S proteasome beta subunit, putative	20S proteasome beta subunit, putative
PF10_0117	PFL2055w	PF00097	PF00833	3.6	0.00144551996286	hypothetical protein	40S ribosomal protein S17, putative
PF11_0192	PF11_0192	PF00096	PF00096	8.2	0.999395416906	hypothetical protein	hypothetical protein
PF11_0192	PFC0690c	PF00096	PF00096	8.2	0.50949828723	hypothetical protein	hypothetical protein
PFF0290w	PFI0535w	PF01151	PF06432	6.2	0.0589964765442	long chain polyunsaturated fatty acid elongation enzyme, putative	hypothetical protein
PFD0765w	PFL2055w	PF00097	PF00833	3.6	0.06466754083	RING finger protein, putative	40S ribosomal protein S17, putative
PFF0165c	PFL2055w	PF00097	PF00833	3.6	0.0589899984386	hypothetical protein	40S ribosomal protein S17, putative
PF13_0061	MAL13P1.47	PF00231	PF00213	6.2	0.0669408171678	ATP synthase gamma chain, mitochondrial precursor, putative	mitochondrial ATP synthase delta subunit, putative
PFF1000w	PFL1180w	PF00400	PF04729	3.1	0.0589986473439	cleavage stimulation factor subunit 1-like protein, putative	Chromatin assembly protein (ASF1), putative
PFC0735w	PFE0165w	PF00410	PF00241	5.2	0.0112728025281	40S ribosomal protein S15A, putative	actin depolymerizing factor, putative
PF13_0149	PFL1180w	PF00400	PF04729	3.1	0.561007952909	chromatin assembly factor 1 subunit, putative	Chromatin assembly protein (ASF1), putative
PFD1090c	PF14_0386	PF01217	PF00928	21.7	0.432080562666	clathrin assembly protein, putative	hypothetical protein
PFD1090c	PF13_0062	PF01217	PF00928	21.7	0.68084228307	clathrin assembly protein, putative	clathrin-adaptor medium chain, putative
PF10_0153	PF10_0153	PF00118	PF00118	17.9	0.999395416906	hsp60	hsp60
PF10_0153	PF11_0466	PF00118	PF00005	4.3	0.861032802186	hsp60	transport protein, putative
PFC0690c	PFC0690c	PF00096	PF00096	8.2	0.999395416906	hypothetical protein	hypothetical protein
PFC0690c	PFD0600c	PF00096	PF00164	8.1	0.445939858463	hypothetical protein	ribosomal protein, putative
PFC0690c	PFE0185c	PF00096	PF01198	12.7	0.994436214569	hypothetical protein	60S ribosomal subunit protein L31, putative
PFL0415w	PFL0415w	PF00550	PF00550	4.8	0.999395416906	acyl carrier protein, mitochondrial precursor, putative	acyl carrier protein, mitochondrial precursor, putative
PFF0510w	PFF0510w	PF00125	PF00125	11.6	0.999395416906	histone H3, putative	histone H3, putative
PFF0510w	PF11_0477	PF00125	PF00808	3.3	0.662453057411	histone H3, putative	CCAAT-box DNA binding protein subunit B
PFF0510w	PFF0860c	PF00125	PF00125	11.6	0.662453057411	histone H3, putative	histone h2a
PFL0440c	PFL2055w	PF00097	PF00833	3.6	0.00210990516504	hypothetical protein	40S ribosomal protein S17, putative
PF13_0271	PF13_0271	PF00005	PF00005	4.9	0.999395416906	ABC transporter, putative	ABC transporter, putative
PF13_0271	PF08_0078	PF00005	PF00005	4.9	0.992259643086	ABC transporter, putative	hypothetical protein
PF13_0271	PF11_0466	PF00005	PF00005	4.9	0.968499626183	ABC transporter, putative	transport protein, putative
PFB0545c	PFB0545c	PF00542	PF00542	6.0	0.999395416906	ribosomal protein L7/L12, putative	ribosomal protein L7/L12, putative
MAL8P1.48	MAL8P1.48	PF01423	PF01423	387.1	0.999395416906	small nuclear ribonucleoprotein, putative	small nuclear ribonucleoprotein, putative
MAL8P1.48	PF14_0057	PF01423	PF00076	14.5	0.592178183103	small nuclear ribonucleoprotein, putative	RNA binding protein, putative
MAL8P1.48	PF11_0266	PF01423	PF01423	387.1	0.724412951832	small nuclear ribonucleoprotein, putative	small nuclear ribonucleoprotein D1, putative
MAL8P1.48	PF11_0280	PF01423	PF01423	387.1	0.778309474056	small nuclear ribonucleoprotein, putative	small nuclear ribonucleoprotein F, putative
MAL8P1.48	PF08_0084	PF01423	PF06220	20.3	0.989573993863	small nuclear ribonucleoprotein, putative	hypothetical protein
MAL8P1.48	PFL0460w	PF01423	PF01423	387.1	0.487934520218	small nuclear ribonucleoprotein, putative	u6 snRNA-associated Sm-like protein, putative
MAL8P1.48	PF14_0411	PF01423	PF01423	387.1	0.547303915207	small nuclear ribonucleoprotein, putative	small nuclear ribonuclear protein, putative
MAL8P1.48	MAL13P1.35	PF01423	PF00076	14.5	0.886720591628	small nuclear ribonucleoprotein, putative	u1 small nuclear ribonucleoprotein a, putative
MAL8P1.48	PF11_0255	PF01423	PF01423	387.1	0.997454786328	small nuclear ribonucleoprotein, putative	hypothetical protein
MAL8P1.48	PF11_0250	PF01423	PF01248	6.0	0.0406856330183	small nuclear ribonucleoprotein, putative	high mobility group-like protein NHP2, putative
MAL8P1.48	PFI0475w	PF01423	PF01423	387.1	0.717733968563	small nuclear ribonucleoprotein, putative	small nuclear ribonucleoprotein (snRNP), putative
PFB0385w	PFB0385w	PF00550	PF00550	4.8	0.999395416906	acyl carrier protein, putative	acyl carrier protein, putative
PFE0305w	PF11_0297	PF00352	PF04153	6.1	0.735200865013	transcription initiation factor TFiid, TATA-binding protein	hypothetical protein
PF14_0057	PF14_0057	PF00076	PF00076	14.5	0.999395416906	RNA binding protein, putative	RNA binding protein, putative
PF14_0057	PF10_0079	PF00076	PF02178	5.8	0.875813340306	RNA binding protein, putative	hypothetical protein
PF14_0057	PF11_0266	PF00076	PF01423	14.5	0.0690035037901	RNA binding protein, putative	small nuclear ribonucleoprotein D1, putative
PF14_0057	PFC0635c	PF00076	PF01652	8.3	0.317796481485	RNA binding protein, putative	translation initiation factor E4, putative
PF14_0057	PF11_0280	PF00076	PF01423	14.5	0.935821455514	RNA binding protein, putative	small nuclear ribonucleoprotein F, putative
PF14_0057	PF08_0084	PF00076	PF06220	6.2	0.884072451497	RNA binding protein, putative	hypothetical protein
PF14_0057	PFL0460w	PF00076	PF01423	14.5	0.660485747215	RNA binding protein, putative	u6 snRNA-associated Sm-like protein, putative
PF14_0057	PF14_0411	PF00076	PF01423	14.5	0.227087434187	RNA binding protein, putative	small nuclear ribonuclear protein, putative
PF14_0057	MAL13P1.35	PF00076	PF00076	14.5	0.887075689878	RNA binding protein, putative	u1 small nuclear ribonucleoprotein a, putative
PF14_0057	PF11_0255	PF00076	PF01423	14.5	0.862338524799	RNA binding protein, putative	hypothetical protein
PF14_0057	PFI0475w	PF00076	PF01423	14.5	0.898832606149	RNA binding protein, putative	small nuclear ribonucleoprotein (snRNP), putative
MAL13P1.324	MAL13P1.324	PF00248	PF00248	10.4	0.999395416906	aldo-keto reductase, putative	aldo-keto reductase, putative
MAL13P1.324	PF14_0088	PF00248	PF00248	10.4	0.993918727988	aldo-keto reductase, putative	hypothetical protein
PF13_0358	PF13_0358	PF02953	PF02953	14.6	0.999395416906	mitochondrial import inner membrane translocase, putative	mitochondrial import inner membrane translocase, putative
PF13_0358	PF13_0359	PF02953	PF00153	6.6	0.892258757884	mitochondrial import inner membrane translocase, putative	mitochondrial carrier protein, putative
PF13_0358	PFL2000w	PF02953	PF00153	6.6	0.895094067679	mitochondrial import inner membrane translocase, putative	mitochondrial carrier protein, putative
PFB0895c	PF13_0268	PF00004	PF00237	3.2	0.0283936443119	replication factor C subunit 1, putative	ribosomal protein L17, putative
PFL1180w	PF14_0314	PF04729	PF00400	3.1	0.743455789801	Chromatin assembly protein (ASF1), putative	chromatin assembly factor 1 p55 subunit, putative
PFI1170c	PFI1170c	PF00070	PF00070	3.0	0.999395416906	Thioredoxin reductase	Thioredoxin reductase
PFI1170c	PF08_0066	PF00070	PF00070	3.0	0.991892203668	Thioredoxin reductase	lipoamide dehydrogenase, putative
PF11_0297	PF14_0267	PF04153	PF00352	6.1	0.958368757548	hypothetical protein	transcription initiation TFIID-like, putative
PF10_0079	MAL13P1.35	PF02178	PF00076	5.8	0.963242675953	hypothetical protein	u1 small nuclear ribonucleoprotein a, putative
PF11_0477	PF11_0477	PF00808	PF00808	18.6	0.999395416906	CCAAT-box DNA binding protein subunit B	CCAAT-box DNA binding protein subunit B
PF11_0477	PFF0860c	PF00808	PF00125	3.3	0.662453057411	CCAAT-box DNA binding protein subunit B	histone h2a
PFA0260c	PFA0260c	PF01213	PF01213	13.2	0.999395416906	hypothetical protein	hypothetical protein
PFD0600c	PF13_0268	PF00164	PF00237	5.8	0.353400559391	ribosomal protein, putative	ribosomal protein L17, putative
PF08_0078	PF08_0078	PF00005	PF00005	4.9	0.999395416906	hypothetical protein	hypothetical protein
PF08_0078	PF11_0466	PF00005	PF00005	4.9	0.998292099417	hypothetical protein	transport protein, putative
PFC0285c	PFC0285c	PF00118	PF00118	17.9	0.999395416906	T-complex protein beta subunit, putative	T-complex protein beta subunit, putative
PF14_0068	PF11_0250	PF01269	PF01248	4.7	0.379379955292	fibrillarin, putative	high mobility group-like protein NHP2, putative
PF14_0088	PF14_0088	PF00248	PF00248	10.4	0.999395416906	hypothetical protein	hypothetical protein
PF11_0266	PF11_0266	PF01423	PF01423	387.1	0.999395416906	small nuclear ribonucleoprotein D1, putative	small nuclear ribonucleoprotein D1, putative
PF11_0266	PF11_0280	PF01423	PF01423	387.1	0.371844264126	small nuclear ribonucleoprotein D1, putative	small nuclear ribonucleoprotein F, putative
PF11_0266	PF08_0084	PF01423	PF06220	20.3	0.990118859395	small nuclear ribonucleoprotein D1, putative	hypothetical protein
PF11_0266	PFL0460w	PF01423	PF01423	387.1	0.954829371943	small nuclear ribonucleoprotein D1, putative	u6 snRNA-associated Sm-like protein, putative
PF11_0266	PF14_0411	PF01423	PF01423	387.1	0.998424725489	small nuclear ribonucleoprotein D1, putative	small nuclear ribonuclear protein, putative
PF11_0266	MAL13P1.35	PF01423	PF00076	14.5	0.537062134222	small nuclear ribonucleoprotein D1, putative	u1 small nuclear ribonucleoprotein a, putative
PF11_0266	PF11_0255	PF01423	PF01423	387.1	0.446025707833	small nuclear ribonucleoprotein D1, putative	hypothetical protein
PF11_0266	PF11_0250	PF01423	PF01248	6.0	0.255815026683	small nuclear ribonucleoprotein D1, putative	high mobility group-like protein NHP2, putative
PF11_0266	PFI0475w	PF01423	PF01423	387.1	0.936535903176	small nuclear ribonucleoprotein D1, putative	small nuclear ribonucleoprotein (snRNP), putative
PFL2055w	PFC0740c	PF00833	PF00097	3.6	0.222632919021	40S ribosomal protein S17, putative	binding protein, putative
PFL2055w	PF14_0054	PF00833	PF00097	3.6	0.0206940485093	40S ribosomal protein S17, putative	hypothetical protein, conserved
PF14_0615	PF14_0317	PF01992	PF06645	6.5	0.0433501233992	ATP synthase (C/AC39) subunit, putative	hypothetical protein, conserved
PF14_0615	PFI1670c	PF01992	PF01991	6.2	0.0467622607545	ATP synthase (C/AC39) subunit, putative	vacuolar ATP synthase subunit E, putative
PF11_0048	PF11_0048	PF01214	PF01214	32.0	0.999395416906	casein kinase II beta chain, putative	casein kinase II beta chain, putative
PFF0860c	PFF0860c	PF00125	PF00125	11.6	0.999395416906	histone h2a	histone h2a
PF13_0102	PFB0875c	PF00226	PF02731	4.0	0.105487320215	DNAJ-like Sec63 homologue	hypothetical protein
PF14_0314	PFD1015w	PF00400	PF01105	3.7	0.0619453107387	chromatin assembly factor 1 p55 subunit, putative	hypothetical protein
PF11_0043	PF11_0043	PF00428	PF00428	9.3	0.999395416906	60S acidic ribosomal protein p1, putative	60S acidic ribosomal protein p1, putative
PF11_0280	PF11_0280	PF01423	PF01423	387.1	0.999395416906	small nuclear ribonucleoprotein F, putative	small nuclear ribonucleoprotein F, putative
PF11_0280	PF08_0084	PF01423	PF06220	20.3	0.745056338923	small nuclear ribonucleoprotein F, putative	hypothetical protein
PF11_0280	PFL0460w	PF01423	PF01423	387.1	0.981618196708	small nuclear ribonucleoprotein F, putative	u6 snRNA-associated Sm-like protein, putative
PF11_0280	PF14_0411	PF01423	PF01423	387.1	0.576627784451	small nuclear ribonucleoprotein F, putative	small nuclear ribonuclear protein, putative
PF11_0280	MAL13P1.35	PF01423	PF00076	14.5	0.392287759787	small nuclear ribonucleoprotein F, putative	u1 small nuclear ribonucleoprotein a, putative
PF11_0280	PF11_0255	PF01423	PF01423	387.1	0.943745435083	small nuclear ribonucleoprotein F, putative	hypothetical protein
PF11_0280	PF11_0250	PF01423	PF01248	6.0	0.930227352056	small nuclear ribonucleoprotein F, putative	high mobility group-like protein NHP2, putative
PF11_0280	PFI0475w	PF01423	PF01423	387.1	0.990743010723	small nuclear ribonucleoprotein F, putative	small nuclear ribonucleoprotein (snRNP), putative
PF11_0466	PF11_0466	PF00005	PF00005	4.9	0.999395416906	transport protein, putative	transport protein, putative
PF08_0084	PFL0460w	PF06220	PF01423	20.3	0.972394618653	hypothetical protein	u6 snRNA-associated Sm-like protein, putative
PF08_0084	PF14_0411	PF06220	PF01423	20.3	0.9908706314	hypothetical protein	small nuclear ribonuclear protein, putative
PF08_0084	MAL13P1.35	PF06220	PF00076	6.2	0.994295838987	hypothetical protein	u1 small nuclear ribonucleoprotein a, putative
PF08_0084	PF11_0255	PF06220	PF01423	20.3	0.946627479763	hypothetical protein	hypothetical protein
PF08_0084	PFI0475w	PF06220	PF01423	20.3	0.962876022731	hypothetical protein	small nuclear ribonucleoprotein (snRNP), putative
PFL2425w	PF14_0386	PF01217	PF00928	21.7	0.95066948544	adaptor-related protein complex 3, sigma 2 subunit, putative	hypothetical protein
PFL2425w	PF13_0062	PF01217	PF00928	21.7	0.966757397403	adaptor-related protein complex 3, sigma 2 subunit, putative	clathrin-adaptor medium chain, putative
PF08_0066	PF08_0066	PF00070	PF00070	3.0	0.999395416906	lipoamide dehydrogenase, putative	lipoamide dehydrogenase, putative
PFL0460w	PFL0460w	PF01423	PF01423	387.1	0.999395416906	u6 snRNA-associated Sm-like protein, putative	u6 snRNA-associated Sm-like protein, putative
PFL0460w	PF14_0411	PF01423	PF01423	387.1	0.988009528802	u6 snRNA-associated Sm-like protein, putative	small nuclear ribonuclear protein, putative
PFL0460w	MAL13P1.35	PF01423	PF00076	14.5	0.768410184013	u6 snRNA-associated Sm-like protein, putative	u1 small nuclear ribonucleoprotein a, putative
PFL0460w	PF11_0255	PF01423	PF01423	387.1	0.439676842814	u6 snRNA-associated Sm-like protein, putative	hypothetical protein
PFL0460w	PF11_0250	PF01423	PF01248	6.0	0.963886465047	u6 snRNA-associated Sm-like protein, putative	high mobility group-like protein NHP2, putative
PFL0460w	PFI0475w	PF01423	PF01423	387.1	0.99765101804	u6 snRNA-associated Sm-like protein, putative	small nuclear ribonucleoprotein (snRNP), putative
PF14_0411	PF14_0411	PF01423	PF01423	387.1	0.999395416906	small nuclear ribonuclear protein, putative	small nuclear ribonuclear protein, putative
PF14_0411	MAL13P1.35	PF01423	PF00076	14.5	0.378419841378	small nuclear ribonuclear protein, putative	u1 small nuclear ribonucleoprotein a, putative
PF14_0411	PF11_0255	PF01423	PF01423	387.1	0.278850512978	small nuclear ribonuclear protein, putative	hypothetical protein
PF14_0411	PF11_0250	PF01423	PF01248	6.0	0.50078524303	small nuclear ribonuclear protein, putative	high mobility group-like protein NHP2, putative
PF14_0411	PFI0475w	PF01423	PF01423	387.1	0.969166754006	small nuclear ribonuclear protein, putative	small nuclear ribonucleoprotein (snRNP), putative
PF11_0400	PFD1015w	PF00400	PF01105	3.7	0.0622986322822	hypothetical protein	hypothetical protein
MAL13P1.35	MAL13P1.35	PF00076	PF00076	14.5	0.999395416906	u1 small nuclear ribonucleoprotein a, putative	u1 small nuclear ribonucleoprotein a, putative
MAL13P1.35	PF11_0255	PF00076	PF01423	14.5	0.848534995743	u1 small nuclear ribonucleoprotein a, putative	hypothetical protein
MAL13P1.35	PFI0475w	PF00076	PF01423	14.5	0.750247131458	u1 small nuclear ribonucleoprotein a, putative	small nuclear ribonucleoprotein (snRNP), putative
PF11_0258	PF11_0258	PF01025	PF01025	5.8	0.999395416906	co-chaperone GrpE, putative	co-chaperone GrpE, putative
PF11_0255	PF11_0255	PF01423	PF01423	387.1	0.999395416906	hypothetical protein	hypothetical protein
PF11_0255	PF11_0250	PF01423	PF01248	6.0	0.127356715245	hypothetical protein	high mobility group-like protein NHP2, putative
PF11_0255	PFI0475w	PF01423	PF01423	387.1	0.853029042719	hypothetical protein	small nuclear ribonucleoprotein (snRNP), putative
PF11_0250	PFI0475w	PF01248	PF01423	6.0	0.949351114622	high mobility group-like protein NHP2, putative	small nuclear ribonucleoprotein (snRNP), putative
PFI0475w	PFI0475w	PF01423	PF01423	387.1	0.999395416906	small nuclear ribonucleoprotein (snRNP), putative	small nuclear ribonucleoprotein (snRNP), putative
PFD1015w	PFD1015w	PF01105	PF01105	35.1	0.999395416906	hypothetical protein	hypothetical protein
